# Supplementary material for: Genetic insights into underground responses to Fusarium graminearum infection in wheat
Source: Sci Rep. 2018 Sep 3;8:13153. doi: 10.1038/s41598-018-31544-w (PMC6120866; doi:10.1038/s41598-018-31544-w)
Supplement: Supplementary file 2 — Supplementary Tables [file 41598_2018_31544_MOESM2_ESM.xlsx]

## Sheet: Table S1
Table S1. Genotype list of the tested wheat lines
ID-No.	Genotype name	Subgroup assignment based on k-means clustering	Growth type	Time of flowering	Origin	Pedigree (if available)
WW002	WvB/W-WW002	2	winter	early	China
WW003	WvB/W-WW003	2	winter	early	China
WW004	WvB/W-WW004	5	winter	early	China
WW006	WvB/W-WW006	5	winter	early	China
WW007	WvB/W-WW007	3	winter	early	China
WW011	Tobak	5	winter	late	Germany	(Ellvis x Drifter) x Koch
WW12	WvB/W-WW12	5	winter	early	China
WW13	WvB/W-WW13	3	winter	early	China
WW15	WvB/W-WW15	3	winter	early	China
WW16	WvB/W-WW16	3	winter	early	China
WW18	WvB/W-WW18	5	winter	early	China
WW19	WvB/W-WW19	2	winter	early	China
WW020	WvB/W-WW020	2	winter	early	China
WW059	WvB/W-WW059	3	winter	early	North America
WW060	WvB-WW060	5	winter	late	Romania
WW061	WvB/W-WW061	3	winter	late	Slovakia
SW063	WvB/W-SW063	2	spring	early	China
WW069	WvB/W-WW069	2	winter	early	China
SW070	WvB/W-SW070	1	spring	early	China
SW074	Sumai1	3	spring	early	China
SW097	WvB/W-SW097	1	spring	early	China
SW098	WvB/W-SW098	1	spring	early	China
SW100	WvB/W-SW100	1	spring	early	China
WW103	Shengxuan4	1	winter	early	China
SW107	WvB/W-SW107	1	spring	early	China
SW108	WvB/W-SW108	3	spring	early	China
SW109	WvB/W-SW109	3	spring	early	China
SW110	WvB/W-SW110	1	spring	early	China
SW112	WvB/W-SW112	3	spring	early	China
SW114	WvB/W-SW114	3	spring	early	China
SW126	WvB/W-SW126	2	spring	early	China
WW134	Yangmai17	2	winter	early	China
WW135	Ningyan1	2	winter	early	China
WW136	Ningnuo1	2	winter	early	China
WW137	Yangmai11	2	winter	early	China
WW138	WvB/W-WW138	2	winter	early	China
WW139	Yangmai13	2	winter	early	China
WW140	Yangmai14	2	winter	early	China
SW149	WvB/W-SW149	2	spring	early	China
SW150	WvB/W-SW150	1	spring	early	China
WW151	WvB/W-WW151	2	winter	early	China
WW154	WvB/W-WW154	2	winter	early	China
SW156	WvB/W-SW156	1	spring	early	China
SW159	WvB/W-SW159	2	spring	early	China
WW160	WvB/W-WW160	2	winter	early	China
SW162	WvB/W-SW162	3	spring	early	China
FWW166	Han6172	3	facultative winter	early	China
FSW167	Zhoumai16	3	facultative spring	early	China
FSW170	Jimai20	3	facultative winter	early	China
FSW172	Zhengmai366	3	facultative spring	early	China
FSW174	Ji3475	3	facultative spring	early	China
FSW175	Kaocheng8901	3	facultative spring	early	China
FSW176	Gaoyou503	3	facultative spring	early	China
FWW178	Zhong6	3	facultative winter	early	China
FWW180	Yumai35	3	facultative winter	early	China
FSW184	Zhoumai13	3	facultative spring	early	China
FWW185	WvB/W-FWW185	3	facultative winter	early	China
FWW186	Lankao24	3	facultative winter	early	China
FWW187	WvB/W-FWW187	3	facultative winter	early	China
WW199	Yunmai46	5	winter	early	China
WW201	WvB/W-WW201	3	winter	early	China
WW202	Jingdong17	3	winter	early	China
WW203	Jinmai61	3	winter	early	China
WW204	Jinong207	3	winter	early	China
WW205	WvB-WW205	5	winter	late	Germany	(Ilias x Darwin) x Koch
WW206	WvB-WW206	5	winter	late	Germany	Tyberius x Opus
WW207	WvB-WW207	5	winter	late	Germany	(Qualibo x Tommi) x Tulsa
WW208	WvB-WW208	5	winter	late	Germany	(China 1 x Opus) x Tulsa
WW210	Alchemy	5	winter	late	France
WW218	Elixer	5	winter	late	Germany	(Semper x Bristol) x Tulsa
WW219	Esket	5	winter	late	Germany
WW220	Genius	5	winter	late	Germany
WW221	Gladiator	5	winter	late	United Kingdom
WW222	Global	5	winter	late	Germany
WW223	Inspiration	1900-01-05	winter	late	Germany
WW224	Intro	3	winter	late	Germany
WW225	JB Asano	5	winter	late	Germany
WW226	Julius	5	winter	late	Germany
WW227	Kerubino	5	winter	late	Germany
WW229	Kredo	5	winter	late	Germany
WW234	Lear	5	winter	late	Germany
WW236	Lucius	5	winter	late	Germany
WW238	Muskat	5	winter	late	Germany	ZE 21372 x 86Z99-9
WW244	Potenzial	5	winter	late	Germany
WW253	Tabasco	5	winter	late	Germany	(ZE.90-2666 x 86Z99.9) x CPB.93-27
WW267	Pionier	5	winter	late	Germany
WW271	Edward	5	winter	late	Germany	(Corvus x Bristol) x Biscay
WW288	BB 619609	5	winter	late	Germany	Hermann x Tulsa
WW289	BB 690909	5	winter	late	Germany	(Qualibo x Tommi) x Tulsa
WW292	W-WW292	5	winter	late	Netherlands	W x NG8675/CBRD
WW293	W-WW293	3	winter	late	Netherlands	W x NG8675/CBRD
WW294	W-WW294	3	winter	late	Netherlands	W x NG8675/CBRD
WW296	W-WW296	3	winter	late	Netherlands	W x NG8675/CBRD
WW297	W-WW297	3	winter	late	Netherlands	W x NG8675/CBRD
WW298	W-WW298	3	winter	late	Netherlands	W x NG8675/CBRD
WW299	W-WW299	3	winter	late	Netherlands	W x SHA3/CBRD
SW300	W-SW300	3	spring	late	Netherlands	W x SHA3/CBRD
WW303	W-WW303	2	winter	late	Netherlands	TABASCO x SHA3/CBRD
WW304	W-WW304	3	winter	late	Netherlands	TABASCO x SHA3/CBRD
WW306	W-WW306	3	winter	late	Netherlands	TABASCO x SHA3/CBRD
SW309	W-SW309	3	spring	late	Netherlands	TABASCO x SHA3/CBRD
WW310	W-WW310	4	winter	late	Netherlands	TABASCO x SHA3/CBRD
WW313	W-WW313	3	winter	late	Netherlands	TABASCO x SHA3/CBRD
WW314	W-WW314	5	winter	late	Netherlands	TABASCO x SHA3/CBRD
WW315	W-WW315	3	winter	late	Netherlands	TABASCO x SHA3/CBRD
WW320	W-WW320	4	winter	late	Netherlands	W x SHA3/CBRD
WW322	W-WW322	4	winter	late	Netherlands	W x SHA3/CBRD
WW325	W-WW325	4	winter	late	Netherlands	W x SHA3/CBRD
WW326	W-WW326	4	winter	late	Netherlands	W x SHA3/CBRD
WW328	W-WW328	4	winter	late	Netherlands	W x SHA3/CBRD
WW329	W-WW329	4	winter	late	Netherlands	W x SHA3/CBRD
WW331	W-WW331	4	winter	late	Netherlands	W x SHA3/CBRD
WW332	W-WW332	4	winter	late	Netherlands	W x SHA3/CBRD
WW335	W-WW335	4	winter	late	Netherlands	W x SHA3/CBRD
WW338	W-WW338	4	winter	late	Netherlands	W x SHA3/CBRD
WW363	WvB/W-WW363	3	winter	early	China
WW364	WvB/W-WW364	3	winter	early	China
WW365	WvB/W-WW365	2	winter	early	China
WW369	Huaimai 21	3	winter	early	China
SW371	Xumai29	2	spring	early	China
SW372	Xumai27	3	spring	early	China
SW373	Ning07233	3	spring	early	China
WW374	Ning05562	1	winter	early	China
WW375	Ning0762	2	winter	early	China
WW376	Ning0644	2	winter	early	China
WW378	Ning0604	2	winter	early	China
WW379	Ning0588	2	winter	early	China
WW381	Ning0569	1	winter	early	China
WW382	WvB/W-WW382	1	winter	early	China
WW383	Ningmai14	2	winter	early	China
SW386	WvB/W-SW386	2	spring	early	China
SW387	Yang 06G5	2	spring	early	China
SW388	WvB/W-SW388	2	spring	early	China
SW389	17654	3	spring	early	China
WW392	WvB/W-WW392	2	winter	early	China
SW394	WvB/W-SW394	3	spring	early	China
SW396	WvB/W-SW396	2	spring	early	China
SW402	WvB/W-SW402	2	spring	early	China
WW405	WvB/W-WW405	2	winter	early	China
WW406	WvB/W-WW406	2	winter	early	China
SW408	WvB/W-SW408	2	spring	early	China
SW414	WvB/W-SW414	2	spring	early	China
WW415	Sumai 2	2	winter	early	China
WW417	WvB/W-WW417	2	winter	early	China
WW418	WvB/W-WW418	3	winter	early	China
WW419	WvB/W-WW419	2	winter	early	China
WW422	WvB/W-WW422	2	winter	early	China
WW423	WvB/W-WW423	2	winter	early	China
WW424	WvB/W-WW424	2	winter	early	China
SW426	J95	3	spring	early	China
WW430	WvB/W-WW430	2	winter	early	China
SW536	WvB/W-SW536	2	spring	early	China
SW538	WvB/W-SW538	2	spring	early	China
WW545	JLU-WW545	3	winter	late	Germany
WW547	WvB/JLU-WW547	5	winter	late	Germany
WW548	WvB/W-WW548	5	winter	late	Germany
WW549	Accroc	5	winter	late	France
WW550	Alixan	5	winter	late	France
WW551	Sachsmo	5	winter	late	Germany
WW552	WvB/W-WW552	5	winter	late	Germany
WW553	WvB/W-WW553	4	winter	late	Germany
WW556	WvB/W-WW556	5	winter	late	Germany
WW558	WvB/W-WW558	5	winter	late	Germany
WW559	WvB/W-WW559	5	winter	late	Germany
WW562	WvB/W-WW562	4	winter	late	Germany
WW564	WvB/W-WW564	5	winter	late	Germany
WW567	WvB/W-WW567	5	winter	late	Germany
WW570	WvB/W-WW570	5	winter	late	Germany
WW576	WvB/W-WW576	4	winter	late	Germany
WW578	WvB/W-WW578	5	winter	late	Germany
WW581	WvB/W-WW581	5	winter	late	Germany
WW584	WvB/W-WW584	5	winter	late	Germany
WW590	WvB/W-WW590	5	winter	late	Germany
WW592	WvB/W-WW592	5	winter	late	Germany
WW593	WvB/W-WW593	5	winter	late	Germany
WW594	WvB/W-WW594	5	winter	late	Germany
WW595	WvB/W-WW595	5	winter	late	Germany
WW597	WvB/W-WW597	5	winter	late	Germany
WW598	WvB-WW598	5	winter	late	Germany
WW599	WvB/W-WW599	4	winter	late	Germany
WW601	WvB/W-WW601	5	winter	late	Germany
WW603	WvB/W-WW603	4	winter	late	Germany
WW604	WvB/W-WW604	4	winter	late	Germany
WW607	WvB/W-WW607	5	winter	late	Germany
WW608	WvB/W-WW608	5	winter	late	Germany
WW609	WvB/W-WW609	4	winter	late	Germany
WW611	WvB/W-WW611	5	winter	late	Germany
WW613	WvB/W-WW613	5	winter	late	Germany
WW614	WvB/W-WW614	5	winter	late	Germany
WW615	WvB/W-WW615	5	winter	late	Germany
WW620	WvB/W-WW620	5	winter	late	Germany
WW623	WvB/W-WW623	5	winter	late	Germany
WW625	WvB/W-WW625	5	winter	late	Germany
WW626	WvB/W-WW626	5	winter	late	Germany
WW629	WvB/W-WW629	5	winter	late	Germany
WW631	KWS Milaneco	5	winter	late	Germany
WW633	WvB/W-WW633	4	winter	late	Germany
WW634	WvB/W-WW634	5	winter	late	Germany
WW636	WvB/W-WW636	5	winter	late	Germany
WW638	WvB/W-WW638	5	winter	late	Germany
WW640	WvB/W-WW640	5	winter	late	Germany
WW644	WvB/W-WW644	5	winter	late	Germany
WW646	WvB/W-WW646	5	winter	late	Germany
WW648	WvB/W-WW648	5	winter	late	Germany
WW649	WvB-WW649	5	winter	late	Germany
WW900	WvB-WW900	5	winter	late	Germany
WW901	Dream	5	winter	late	Germany
SW902	Florence Aurore	3	spring	early	France
WW903	Lynx	5	winter	late	United Kingdom
SW904	WvB/W-SW904	3	spring	early	China
SW905	Wangshubai	1	spring	early	China
SW906	CSCR6	3	spring	early	Australia
SW907	CSCR14	3	spring	early	Australia
SW908	CSCR16	3	spring	early	Australia
SW909	CSCR28	3	spring	early	Australia

## Sheet: Table S2
Table S2. Adjusted mean values for all 21 traits#
ID-No.	LDMc	RDMc	SLc	RLc	RSc	LDMi	RDMi	SLi	RLi	RSi	LDMr	RDMr	SLr	RLr	RSr	Fg_DNA_stem_abs	Fg_DNA_stem_fc	Fg_DNA_root_abs	Fg_DNA_root_fc	Fg_DNA_root_rel	Discoloration score
WW002	0.361218	0.0922031	52.0352	26.1262	0.252068	0.249885	0.0375365	52.1352	21.8262	0.16037	0.691784	0.407106	1.00192	0.835415	0.63622	0	0.00147612	0.0209273	0.0138607	0.55752	3.3131
WW003	0.402287	0.143835	50.9159	33.8876	0.35774	0.337621	0.0821679	53.5826	25.5542	0.245939	0.839253	0.571267	1.05237	0.754089	0.687481	0	0	0.00591114	0.0034036	0.0719398	2.26666
WW004	0.297885	0.0835365	41.9018	26.7262	0.272587	0.120218	0.0165365	43.0352	20.0262	0.166673	0.403572	0.197955	1.02705	0.74931	0.611448	0	0.00110945	0.0169273	0.0107855	1.02364	2.75755
WW006	0.347621	0.0858345	41.4826	29.9876	0.247097	0.221954	0.0498345	40.3826	22.8876	0.229698	0.638495	0.580588	0.973483	0.763235	0.929588	0	0	0.00357781	0.00172544	0.0717937	2.93333
WW007	0.316885	0.0718698	43.1685	30.0929	0.226827	0.167885	0.0238698	41.8352	22.8596	0.162555	0.529797	0.332126	0.969113	0.759633	0.716648	0	0.00127611	0.0109273	0.00850431	0.457789	2.76866
WW011	0.330403	0.103378	43.8967	27.8854	0.324999	0.34707	0.0897114	47.5301	23.8854	0.263256	1.05044	0.867799	1.08277	0.856556	0.810023	0.0271848	0.00360038	0	0.000501856	0	3.01916
WW12	0.33407	0.0920447	43.4301	31.0187	0.280763	0.329737	0.0693781	44.3967	24.3187	0.205496	0.987029	0.753743	1.02226	0.784001	0.731919	0.0392848	0.00570038	0	8.87e-05	0	3.48027
WW13	0.367403	0.0980447	47.9967	29.052	0.271427	0.29607	0.0697114	46.8967	20.9187	0.239412	0.805845	0.711016	0.977082	0.720043	0.882048	0.0313848	0.00383371	0	0.00051553	0	3.1525
WW15	0.279218	0.0925365	45.0018	26.6596	0.315279	0.143885	0.0335365	42.7352	22.1262	0.236599	0.515313	0.362413	0.949632	0.829955	0.750445	0.0182334	0.00597611	0.0199273	0.0147284	0.594199	3.37977
WW16	0.353403	0.0807114	50.5301	29.0187	0.229744	0.363403	0.0917114	57.8301	25.6854	0.255868	1.0283	1.13629	1.14447	0.885132	1.11371	0.0291515	0.00386704	0	0.000394095	0	2.73027
WW18	0.356403	0.0893781	49.7967	30.0854	0.25354	0.326403	0.0757114	53.4634	21.7854	0.231729	0.915826	0.847091	1.07363	0.724118	0.913976	0.0287181	0.00366704	0	0.000534676	0	2.96916
WW19	0.363885	0.11887	50.7018	25.2596	0.315061	0.223218	0.0568698	48.5352	21.6929	0.251036	0.613431	0.478421	0.957267	0.858799	0.796787	0.0107334	0.00414278	0.0149273	0.0140606	0.262483	2.82421
WW020	0.380737	0.100045	48.8967	30.3187	0.267653	0.319403	0.0803781	42.2634	30.6854	0.255868	0.838909	0.803421	0.86434	1.01209	0.955968	0.0286181	0.00353371	0	0.000989411	0	3.46361
WW059	0.340218	0.0735365	48.2018	25.8596	0.216071	0.304218	0.0528698	49.8352	24.6929	0.178095	0.894185	0.71896	1.03389	0.954885	0.824245	0	0.00204278	0.00426066	0.00526854	0.0805878	3.75755
WW060	0.305885	0.0608698	58.3352	23.2262	0.200548	0.279218	0.0458698	56.2018	22.2596	0.171444	0.912821	0.753572	0.96343	0.95838	0.854876	0.000900049	0.00287611	0.00226066	0.00422532	0.0492843	3.4131
WW061	0.378403	0.0770447	50.8634	24.1854	0.200524	0.321737	0.0700447	51.5967	31.952	0.216788	0.850248	0.909144	1.01442	1.32113	1.08111	0.0279181	0.00366704	0.00150675	0.00158133	0.0215112	3.69694
SW063	0.388403	0.102045	63.3634	25.452	0.267018	0.33707	0.0987114	60.4967	28.252	0.301917	0.867835	0.967335	0.954758	1.11001	1.1307	0.0300515	0.00386704	0.00250675	0.00143796	0.0253947	3.34138
WW069	0.432403	0.0830447	62.7634	27.4187	0.191877	0.390737	0.0810447	58.5301	24.5854	0.206225	0.903639	0.975917	0.932551	0.896664	1.07478	0.0270181	0.00346704	0	-0.000490153	0	2.39694
SW070	0.33707	0.0747114	51.0634	27.552	0.217815	0.31707	0.0773781	47.9967	24.852	0.247573	0.940665	1.03569	0.939944	0.902004	1.13662	0.0400848	0.00800038	0.000173414	0.00105167	0.00224113	3.8525
SW074	0.355403	0.0680447	62.8634	23.552	0.186692	0.36207	0.0850447	54.1967	25.652	0.236779	1.01876	1.24984	0.862135	1.08916	1.26829	0.0408848	0.00766704	0.00250675	0.00179242	0.0294756	3.68583
SW097	0.39107	0.0960447	48.0301	24.1187	0.247057	0.297403	0.0737114	39.5301	22.0187	0.250735	0.760486	0.767469	0.823028	0.912931	1.01489	0.0258515	0.00316704	0	0.000395362	0	2.49694
SW098	0.289218	0.0672031	43.9352	25.2929	0.230903	0.230218	0.0648698	43.9685	22.0262	0.282155	0.796002	0.965279	1.00076	0.870847	1.22196	0.0119	0.00454278	0.00792733	0.00668462	0.122204	3.94643
SW100	0.34707	0.0913781	48.1967	25.652	0.267681	0.285737	0.0753781	41.8967	22.5854	0.269503	0.823282	0.824903	0.869286	0.880451	1.00681	0.0285848	0.00393371	0.00584008	0.00239946	0.0774772	2.98583
WW103	0.372287	0.0688345	44.7826	29.9876	0.183036	0.302621	0.0695012	44.0159	27.6209	0.228062	0.812869	1.00969	0.98288	0.921078	1.24599	0.00427442	0.00209669	0.00624447	0.00212397	0.089847	3.44444
SW107	0.36307	0.116711	51.3301	26.252	0.332969	0.361403	0.109711	45.5301	29.4187	0.314222	0.99541	0.940023	0.887006	1.12063	0.943697	0.0263848	0.00323371	0.00717341	0.00378099	0.0653844	2.97472
SW108	0.30307	0.0820447	56.6301	25.3187	0.27767	0.29307	0.0743781	46.9967	22.5187	0.2581	0.967004	0.906555	0.82989	0.88941	0.929521	0.0274848	0.00366704	0	0.000875263	0	2.83027
SW109	0.37807	0.102378	52.3634	26.952	0.277456	0.343737	0.0930447	53.8967	23.4187	0.275437	0.909188	0.908835	1.02928	0.868903	0.992723	0.0266848	0.00360038	0	0.000702755	0	3.44138
SW110	0.402737	0.107045	49.9301	26.452	0.268895	0.324737	0.0773781	47.1967	28.552	0.239675	0.806325	0.722857	0.945257	1.07939	0.89133	0.0267181	0.00326704	0.000506747	0.00180161	0.00654897	3.43027
SW112	0.261885	0.0502031	40.7018	26.2262	0.197423	0.220885	0.0398698	43.2685	23.0596	0.187689	0.843443	0.79417	1.06306	0.879256	0.950694	0	0.000976115	0.0192607	0.0111961	0.483089	2.76866
SW114	0.384737	0.105378	47.5301	27.2854	0.280361	0.304737	0.0813781	48.0634	24.6854	0.274122	0.792066	0.772249	1.01122	0.904711	0.977749	0.0251723	0.00300038	0	0.000473014	0	2.40805
SW126	0.396644	0.109791	58.7993	28.8891	0.276703	0.305477	0.0779573	51.4826	24.7225	0.252587	0.770155	0.710054	0.875565	0.855771	0.912845	0	0.00327612	0.0138837	0.00876613	0.178094	3.71613
WW134	0.301737	0.0873781	41.8301	26.152	0.297368	0.270403	0.0753781	47.1967	24.852	0.288835	0.896157	0.862666	1.1283	0.950291	0.971304	0.0247848	0.00303371	0.00317341	0.00196214	0.0421	3.36361
WW135	0.399737	0.0997114	54.1301	27.7854	0.254397	0.339403	0.0833781	47.0967	24.852	0.247758	0.849067	0.836194	0.870066	0.894429	0.973904	0.0270181	0.00406704	0.0105067	0.00375783	0.126013	3.38583
WW136	0.347885	0.0768698	48.9352	25.1929	0.218886	0.262218	0.0565365	51.8352	21.4596	0.216988	0.75375	0.735483	1.05926	0.85181	0.991329	0.0112667	0.00404278	0.017594	0.0128873	0.311197	3.97977
WW137	0.409737	0.0993781	53.3967	29.252	0.245526	0.340403	0.0920447	47.2301	23.952	0.275468	0.830786	0.926208	0.884512	0.818816	1.12195	0.0276515	0.00446704	0.00417341	0.00255514	0.0453411	3.31916
WW138	0.328885	0.0798698	50.9685	25.1929	0.239558	0.268551	0.0682031	49.4352	25.1596	0.249591	0.816552	0.853929	0.969916	0.998677	1.04188	0	0.00310945	0.015594	0.00967827	0.22864	3.46866
WW139	0.428737	0.0893781	51.6634	31.5187	0.207871	0.35207	0.0883781	42.9634	28.652	0.254037	0.82118	0.988812	0.831602	0.909049	1.22209	0.0312181	0.00603371	0.00584008	0.00277766	0.0660806	3.5525
WW140	0.364403	0.0800447	48.4634	34.2854	0.218239	0.256737	0.0633781	34.7634	27.0854	0.24752	0.70454	0.791783	0.717312	0.789998	1.13417	0.0277515	0.00490038	0.0118401	0.0050523	0.186817	3.71916
SW149	0.350403	0.0770447	46.9967	25.6854	0.218493	0.339737	0.0830447	46.9301	29.552	0.247409	0.969559	1.07788	0.998581	1.15054	1.13234	0.0267848	0.00416704	0.00084008	0.00110076	0.010116	3.49694
SW150	0.351954	0.116835	43.8493	28.8542	0.355646	0.360954	0.128501	46.2493	32.3876	0.364078	1.02557	1.09986	1.05473	1.12245	1.02371	0	0	0.00291114	0.00179409	0.0226546	3.08889
WW151	0.37607	0.0977114	50.0634	27.9187	0.265622	0.325403	0.0717114	45.7967	25.752	0.219303	0.865273	0.73391	0.914775	0.922394	0.82562	0.0371848	0.00900038	0.00717341	0.00311569	0.100032	2.76361
WW154	0.356628	0.100505	50.1073	22.1691	0.285865	0.356961	0.0778383	52.574	23.0691	0.222123	1.00093	0.774472	1.04923	1.0406	0.777019	0.00258333	0.0087	0.00691389	0.0134166	0.0888238	4.23454
SW156	0.411295	0.116172	44.874	21.0358	0.290333	0.357295	0.0931716	43.774	20.2291	0.263876	0.868707	0.802017	0.975487	0.961653	0.908874	0.00205	0.00846667	0.00658055	0.0107351	0.0706283	4.22343
SW159	0.384628	0.0865049	50.2073	20.7024	0.230063	0.353628	0.0785049	55.374	24.3691	0.225399	0.919403	0.90752	1.10291	1.17711	0.97973	0.00195	0.0061	0.00658055	0.00770881	0.0838235	3.52343
WW160	0.393295	0.0898383	49.474	20.3024	0.234069	0.329295	0.0758383	51.874	19.0358	0.230959	0.837272	0.844164	1.04851	0.93761	0.98671	0.00266667	0.00938333	0.00658055	0.00683606	0.0867709	3.04565
SW162	0.380628	0.105505	44.7073	23.0358	0.284253	0.309628	0.0788383	48.974	20.9691	0.254638	0.813466	0.747247	1.09544	0.910284	0.895813	0.00363333	0.00766667	0.00691389	0.00952362	0.0876971	3.31232
FWW166	0.374628	0.0841716	43.774	24.8691	0.229245	0.326295	0.0808383	43.1073	23.1024	0.242088	0.870983	0.960398	0.98477	0.928961	1.05602	0.00288333	0.00556667	0.00658055	0.0075406	0.081404	3.54565
FSW167	0.329295	0.0885049	46.5073	26.5024	0.265482	0.271295	0.0728383	44.974	26.2691	0.262005	0.823866	0.822985	0.96703	0.991196	0.986901	0.00381667	0.00575	0.00658055	0.0078826	0.0903447	3.25677
FSW170	0.388287	0.0961679	45.0159	33.4542	0.245143	0.336954	0.0711679	44.6493	29.2876	0.210661	0.867795	0.740038	0.991855	0.875452	0.859338	0.0179411	0.00293002	0.00724447	0.00449366	0.101794	3.71111
FSW172	0.344628	0.0845049	42.674	21.5691	0.247929	0.363628	0.0988383	40.0406	27.6358	0.27357	1.05513	1.16962	0.938292	1.28127	1.10342	0.00343333	0.00486667	0.00658055	0.0093043	0.066579	3.33454
FSW174	0.295551	0.0865365	42.0685	27.7262	0.287383	0.181551	0.0515365	38.4018	27.9929	0.275626	0.61428	0.595546	0.912841	1.00962	0.959088	0	0.00164278	0.00926066	0.00576536	0.179691	3.33532
FSW175	0.335218	0.0548698	44.5352	22.4262	0.167402	0.238885	0.0495365	46.6352	24.3262	0.213576	0.712625	0.9028	1.04715	1.08472	1.27583	0	0.00147612	0.00592733	0.00428479	0.119656	2.13532
FSW176	0.517295	0.104505	53.1073	19.3691	0.211987	0.603295	0.148505	56.5906	29.0524	0.260408	1.16625	1.42103	1.06559	1.49994	1.22842	0.00316667	0.00676667	0.00658055	0.00728995	0.044312	3.95491
FWW178	0.289628	0.0801716	36.844	21.4391	0.274278	0.389628	0.116172	39.744	31.4958	0.305138	1.34527	1.44904	1.07871	1.46908	1.11251	0.0226333	0.0117667	0.00658055	0.00864258	0.0566451	3.25121
FWW180	0.366295	0.0908383	41.674	26.9691	0.252398	0.255295	0.0675049	39.574	19.9024	0.256602	0.696965	0.743133	0.949609	0.737972	1.01666	0.0204833	0.0115667	0.00658055	0.00979463	0.0974826	3.47899
FSW184	0.374628	0.0858383	48.3406	20.5358	0.233869	0.347961	0.0891716	47.0906	22.4958	0.263597	0.928818	1.03883	0.974142	1.09544	1.12711	0.0189833	0.00973333	0.00658055	0.00710243	0.0737965	2.36788
FWW185	0.343551	0.0598698	64.5952	25.1929	0.177208	0.241551	0.0455365	63.9018	21.8596	0.194522	0.703101	0.760592	0.989266	0.867688	1.0977	0	0.00147612	0.0109273	0.00914373	0.239969	2.82421
FWW186	0.315295	0.0831716	47.874	26.0691	0.264015	0.234628	0.0551716	44.574	20.3691	0.226363	0.744155	0.663347	0.931069	0.78135	0.857387	0.02715	0.0147667	0.00658055	0.0096665	0.119274	3.3901
FWW187	0.413961	0.123172	56.8406	26.5024	0.304343	0.394628	0.121838	63.4406	21.2358	0.313815	0.953297	0.989175	1.11611	0.801276	1.03112	0.0267667	0.0071	0.00658055	0.00914216	0.0540106	3.37899
WW199	0.262295	0.0678383	40.074	20.8024	0.254335	0.269628	0.0635049	44.9406	22.3691	0.23276	1.02796	0.936123	1.12144	1.07531	0.915173	0.0233667	0.0055	0.00658055	0.00677128	0.103623	2.74565
WW201	0.420961	0.139505	42.3406	25.0358	0.340451	0.438295	0.109838	49.0073	28.2691	0.251838	1.04118	0.787343	1.15745	1.12915	0.739718	0.0281167	0.00541667	0.00658055	0.00946961	0.0599113	4.16788
WW202	0.442961	0.132172	47.774	28.5358	0.306761	0.429628	0.107505	52.2406	26.3024	0.258572	0.9699	0.813374	1.0935	0.921736	0.84291	0.0287833	0.0056	0.00658055	0.00875692	0.0612117	3.97899
WW203	0.405295	0.105172	41.874	26.4691	0.26759	0.414961	0.104838	43.2406	27.4024	0.260213	1.02385	0.996831	1.03264	1.03526	0.972432	0.03365	0.0085	0.00724722	0.0158238	0.0691276	3.87158
WW204	0.451961	0.115505	55.1073	29.7024	0.26389	0.447628	0.135172	53.3406	30.8024	0.309804	0.990412	1.17027	0.967941	1.03703	1.17399	NA	NA	0.00808055	0.0048417	0.05978	3.67899
WW205	0.251551	0.0678698	51.3352	22.4262	0.262937	0.289551	0.0728698	51.8018	26.7929	0.250591	1.15106	1.07367	1.00909	1.19471	0.953047	0	0.00234278	0.003594	0.00504372	0.0493208	3.2131
WW206	0.363234	0.0670768	51.1065	23.1337	0.180271	0.285234	0.0817435	49.6065	18.867	0.290331	0.785262	1.21865	0.97065	0.815565	1.61052	0	0.00914815	0.0083838	-0.00120897	0.102562	2.80366
WW207	0.230885	0.0628698	47.1685	17.6262	0.274229	0.221551	0.0422031	46.1352	22.1929	0.198687	0.959576	0.671278	0.978093	1.25908	0.724529	0	0.00197612	0.00726066	0.00661691	0.172041	3.27977
WW208	0.323551	0.0592031	56.2018	17.1262	0.185474	0.308218	0.0585365	54.4018	24.0262	0.193132	0.952609	0.988739	0.967973	1.40289	1.04129	0	0.00247612	0.0152607	0.0105117	0.260704	3.50199
WW210	0.305551	0.0532031	42.8685	22.2596	0.178411	0.248551	0.0488698	43.9352	24.3596	0.200812	0.813452	0.918551	1.02488	1.09434	1.12556	0	0.00227611	0	0.000443159	0	3.49088
WW218	0.273885	0.0612031	51.3018	26.2262	0.223742	0.347885	0.0875365	47.7518	23.6096	0.248861	1.27019	1.43026	0.930802	0.900227	1.11227	0	0.00224278	0	0.000514105	0	2.72977
WW219	0.254491	0.0300758	38.4983	21.8841	0.144896	0.238491	0.0354091	39.2316	20.4174	0.189738	0.937129	1.17733	1.01905	0.93298	1.30948	NA	NA	NA	NA	NA	3.29495
WW220	0.203218	0.0375365	44.4685	25.6262	0.193624	0.237218	0.0428698	41.6018	20.7262	0.184604	1.16731	1.14208	0.935535	0.80879	0.953418	0	0.00254278	0.00126066	0.000874298	0.0294068	3.7131
WW221	0.236885	0.0415365	39.6685	25.4596	0.183884	0.257885	0.0532031	37.6018	26.8596	0.210707	1.08865	1.28088	0.947902	1.05499	1.14587	0	0.00107612	-0.000739338	0.000464621	-0.0138965	2.39829
WW222	0.374961	0.101172	52.574	25.5358	0.275061	0.343295	0.104172	53.1073	27.4358	0.306873	0.915547	1.02965	1.01014	1.07441	1.11566	NA	NA	0.00791389	0.00440967	0.0759697	3.63454
WW223	0.359628	0.0938383	44.374	22.5691	0.266747	0.319295	0.0768383	41.0406	23.9024	0.241889	0.887847	0.818837	0.924881	1.05908	0.90681	NA	NA	0.00758055	0.0106363	0.098656	2.12343
WW224	0.380218	0.0762031	47.6685	26.1596	0.199488	0.354218	0.0805365	44.8018	23.6262	0.225048	0.931618	1.05687	0.939862	0.903158	1.12813	0	0.00137612	0.00126066	0.000990375	0.0156533	3.37977
WW225	0.351295	0.0861716	44.774	23.3024	0.247579	0.331628	0.0771716	45.1073	28.3691	0.234102	0.944017	0.895557	1.00744	1.21743	0.945567	NA	NA	0.0119139	0.00494138	0.154382	3.14565
WW226	0.291628	0.0685049	41.174	23.9691	0.235871	0.231295	0.0595049	38.1073	19.2691	0.249016	0.793115	0.868623	0.925519	0.803914	1.05573	NA	NA	0.00858055	0.00457224	0.144199	2.70121
WW227	0.396961	0.0855049	56.9406	25.2691	0.219558	0.338961	0.0751716	54.674	24.8358	0.221407	0.85389	0.879149	0.960192	0.982851	1.00842	NA	NA	0.00891389	0.00484379	0.118581	3.83454
WW229	0.313628	0.0665049	43.4073	23.5024	0.211448	0.239295	0.0525049	39.8406	20.7358	0.209737	0.762989	0.789489	0.917833	0.882282	0.991905	NA	NA	0.00758055	0.00427324	0.144378	2.23454
WW234	0.352961	0.0825049	45.1073	27.1358	0.237495	0.321295	0.0768383	43.0073	21.4691	0.240506	0.910283	0.931317	0.953444	0.791173	1.01268	NA	NA	0.0102472	0.00457772	0.133361	2.96788
WW236	0.345567	0.0520768	45.1065	24.467	0.147429	0.2879	0.0504101	44.3732	21.367	0.166165	0.833124	0.967996	0.983742	0.873299	1.12708	0.0228494	0.0106148	0.00705047	0	0.139862	2.68144
WW238	0.369239	0.0910444	50.0823	23.9347	0.254707	0.272572	0.067711	48.5823	19.668	0.244123	0.7382	0.743715	0.970049	0.821737	0.958447	0.00266667	0.00293333	0.0160695	0.0080685	0.237324	3.80744
WW244	0.333567	0.0577435	42.6065	26.3004	0.164681	0.2729	0.0467435	41.5732	21.567	0.157911	0.818127	0.809502	0.975747	0.820028	0.958891	0.0226161	0.0105148	0.00805047	0	0.172227	2.63699
WW253	0.383572	0.0783777	44.0823	25.268	0.214397	0.308906	0.0610444	43.349	22.168	0.192053	0.805339	0.778849	0.983364	0.877315	0.895782	0.00503333	0.0053	0.0147362	0.00795438	0.241401	4.08521
WW267	0.338906	0.0863777	41.5823	27.1013	0.260369	0.283572	0.0650444	40.549	22.368	0.224388	0.836729	0.753023	0.97515	0.825347	0.861809	0.00213333	0.00213333	0.0137362	0.00459918	0.211181	2.6741
WW271	0.463239	0.104378	45.749	25.468	0.239536	0.404906	0.0783777	48.3157	25.638	0.200353	0.874075	0.750905	1.0561	1.00668	0.836419	0.0025	0.00303333	0.0150695	0.00732078	0.192267	3.55188
WW288	0.308157	0.0294091	46.8983	23.1507	0.0998453	0.274824	0.0530758	46.965	25.6507	0.223184	0.89183	1.80474	1.00142	1.10799	2.23529	NA	NA	NA	NA	NA	3.13939
WW289	0.447234	0.0614101	46.7732	24.667	0.130843	0.3849	0.0704101	49.3399	24.837	0.177938	0.860625	1.14656	1.05487	1.00689	1.35993	0.0285494	0.0132148	0.00771713	-0.00119089	0.109603	3.53699
WW292	0.326824	0.0287424	49.8983	23.5507	0.088986	0.286157	0.0540758	51.765	25.5174	0.21614	0.87557	1.88139	1.03741	1.08351	2.42892	NA	NA	0.0135998	0.00518163	0.251495	2.90606
WW293	0.420906	0.110711	43.4823	26.1013	0.277901	0.407239	0.0823777	46.8157	26.0347	0.209802	0.96753	0.744079	1.07666	0.997446	0.754951	0.00223333	0.00246667	0.0200695	0.0100868	0.243628	3.70744
WW294	0.403239	0.0843777	44.1157	27.6347	0.2187	0.361239	0.0680444	48.249	27.4013	0.189624	0.895843	0.806426	1.09369	0.991557	0.867052	0.00153333	0.00166667	0.0110695	0.00354963	0.16268	3.19633
WW296	0.350824	0.0444091	44.6983	22.4507	0.120282	0.301157	0.0630758	43.465	25.1507	0.22886	0.858428	1.42033	0.972408	1.12026	1.9027	NA	NA	0.0102664	0.00473202	0.162763	2.80606
WW297	0.401906	0.0903777	45.749	28.068	0.234695	0.348906	0.0780444	45.4157	26.4013	0.226352	0.868128	0.863536	0.992714	0.94062	0.964454	0.00166667	0.00183333	0.0134028	0.0053919	0.171733	3.61855
WW298	0.392906	0.0910444	45.1157	28.368	0.241372	0.298906	0.0793777	44.0157	24.2347	0.269498	0.760757	0.871857	0.975618	0.854296	1.11653	0.000733333	0.0008	0.0117362	0.00350863	0.147852	1.98521
WW299	0.378824	0.0330758	46.3316	24.3507	0.0725782	0.360824	0.0834091	45.6983	27.6507	0.234912	0.952485	2.52176	0.98633	1.13552	3.23667	NA	NA	0.00893309	0.0045613	0.1071	3.13939
SW300	0.343491	0.0427424	45.5316	32.4841	0.119964	0.346491	0.0397424	44.565	21.8841	0.110437	1.00873	0.929812	0.978769	0.673686	0.920586	NA	NA	0.0105998	0.0050302	0.266711	3.02828
WW303	0.424218	0.12087	52.6352	23.8596	0.274536	0.349551	0.0768698	49.4352	21.2929	0.219937	0.82399	0.635972	0.939204	0.892426	0.801124	0	0.00277612	0.00192733	0.00123357	0.0250726	4.33532
WW304	0.200572	0.051711	32.9157	19.9013	0.232549	0.154906	0.047711	29.949	19.4347	0.276395	0.772318	0.922647	0.909871	0.976551	1.18854	0.00383333	0.00463333	0.0144028	0.00845455	0.301876	3.7741
WW306	0.395157	0.0537424	47.2316	30.2841	0.120259	0.284824	0.0337424	48.6316	22.1507	0.136936	0.720786	0.627855	1.02964	0.731432	1.13867	NA	NA	0.0182664	0.00464378	0.541349	3.11717
SW309	0.357491	0.0584091	51.365	25.6174	0.160749	0.267824	0.0280758	47.8316	16.6841	0.125704	0.749178	0.480674	0.931211	0.651279	0.781986	NA	NA	0.0232664	0.00502401	0.828701	3.2505
WW310	0.267491	0.0290758	46.7983	21.6174	0.132292	0.230491	0.0220758	48.4316	18.7174	0.139029	0.861677	0.75925	1.0349	0.865849	1.05093	NA	NA	0.0112664	0.00485935	0.510353	2.63939
WW313	0.396567	0.0477435	44.5065	25.3004	0.1098	0.379234	0.0457435	47.8399	25.2337	0.110362	0.956292	0.958109	1.0749	0.997365	1.00512	0.0208828	0.0100815	0.00505047	0	0.110409	2.82588
WW314	0.303572	0.0863777	42.0157	25.5013	0.295334	0.251239	0.0650444	41.749	21.5347	0.246944	0.827608	0.753023	0.993653	0.844453	0.836151	0.00303333	0.00373333	0.0170695	0.00848993	0.262428	4.15188
WW315	0.341157	0.0640758	47.8983	28.3507	0.195656	0.300824	0.0280758	49.365	23.4174	0.101646	0.881775	0.438165	1.03062	0.825989	0.519513	NA	NA	0.0182664	0.00588061	0.650612	3.09495
WW320	0.286885	0.0518698	45.1018	22.7596	0.184897	0.274218	0.0518698	42.0018	23.0262	0.192513	0.955848	1	0.931267	1.01172	1.04119	0.0115	0.00527611	-7.27e-05	0.000647412	-0.00140159	2.77977
WW322	0.354491	0.0670758	41.6316	26.9174	0.192515	0.338824	0.0357424	39.7316	23.9174	0.121349	0.955805	0.532867	0.954362	0.888548	0.630335	NA	NA	0.0135998	0.00534955	0.380493	3.56162
WW325	0.327824	0.0487424	42.4983	21.5841	0.148964	0.299157	0.0360758	40.5316	21.4174	0.135343	0.912555	0.740131	0.953724	0.992278	0.90856	NA	NA	0.0159331	0.00560265	0.441656	3.27273
WW326	0.342157	0.0660758	42.6316	29.0841	0.198477	0.327157	0.0544091	41.6316	23.1507	0.164747	0.956161	0.823435	0.976543	0.795994	0.830058	NA	NA	0.00826643	0.00403927	0.151931	2.16162
WW328	0.267239	0.0710444	38.8157	24.7013	0.261705	0.338239	0.0853777	43.1823	27.068	0.258775	1.26568	1.20175	1.1125	1.09581	0.988803	0.00333333	0.00396667	0.0144028	0.00607931	0.168695	3.11855
WW329	0.305572	0.0733777	43.349	24.968	0.240514	0.337239	0.074711	44.1823	22.0013	0.224049	1.10363	1.01817	1.01922	0.881181	0.931543	0.00293333	0.0036	0.0247362	0.0193986	0.331091	3.46299
WW331	0.312906	0.073711	44.3823	24.8013	0.236516	0.336572	0.0783777	44.049	24.2347	0.235883	1.07564	1.06331	0.99249	0.977152	0.997323	0.00433333	0.00416667	0.0164028	0.0101012	0.209279	3.81855
WW332	0.429491	0.0887424	46.0316	31.3174	0.188302	0.329491	0.0420758	41.265	21.8507	0.12159	0.767166	0.474134	0.896448	0.697719	0.645717	NA	NA	0.0192664	0.00538632	0.457898	2.42273
WW335	0.327157	0.0554091	45.6316	28.6174	0.175886	0.295157	0.0460758	40.765	23.4507	0.172873	0.902188	0.831556	0.893349	0.819457	0.98287	NA	NA	0.00826643	0.00431952	0.179409	3.33939
WW338	0.334419	0.0924055	42.6305	23.9569	0.266332	0.331086	0.0827388	50.2305	28.8569	0.245808	0.990032	0.895389	1.17828	1.20453	0.92294	0.00636667	0.0025	0.00707987	0.00224436	0.0855688	3.50653
WW363	0.328824	0.0604091	48.3316	30.7841	0.19079	0.291157	0.0337424	48.465	24.7841	0.12854	0.88545	0.558565	1.00276	0.805094	0.673723	NA	NA	0.00993309	0.00438291	0.29438	3.67273
WW364	0.377954	0.0895012	49.9159	29.4209	0.237654	0.346287	0.120835	49.0826	29.4209	0.342034	0.916216	1.35009	0.983305	1	1.43921	0	0	0.00457781	0.00286223	0.0378849	3.21111
WW365	0.342906	0.0893777	42.5823	28.6013	0.269027	0.324906	0.087711	42.8157	22.9013	0.278155	0.947507	0.981353	1.00548	0.800709	1.03393	0.00103333	0.0012	0.0147362	0.00725379	0.168008	3.59633
WW369	0.302086	0.0894055	43.7305	20.8902	0.282527	0.239753	0.0700722	46.1972	32.8236	0.269698	0.793657	0.783757	1.05641	1.57124	0.954591	0.0055	0.002	0.0064132	0.0018403	0.0915228	2.8732
SW371	0.409239	0.104378	56.249	31.368	0.268615	0.350239	0.081711	54.1823	23.6013	0.237133	0.85583	0.78284	0.963259	0.752402	0.882796	0.00203333	0.0023	0.0214028	0.0138554	0.261933	3.94077
SW372	0.413287	0.0918345	48.9159	23.9876	0.209243	0.419954	0.109168	44.0493	25.6876	0.25847	1.01613	1.18875	0.90051	1.07087	1.23526	0	0	0.00324447	0.00181743	0.02972	3.16666
SW373	0.387572	0.0950444	55.0823	26.6347	0.255587	0.409239	0.113044	44.9823	24.8347	0.291528	1.0559	1.18939	0.816638	0.932419	1.14062	0.01	0.0139667	0.0267362	0.0180118	0.23651	4.25188
WW374	0.419621	0.183835	51.8493	27.7876	0.445708	0.423287	0.205501	47.8826	27.2209	0.487978	1.00874	1.11786	0.923496	0.979607	1.09484	0	0	0.00957781	0.00263046	0.0466071	3.64444
WW375	0.439954	0.145501	47.5826	27.0542	0.328548	0.393954	0.172835	41.6826	26.3876	0.466917	0.895444	1.18786	0.876005	0.975358	1.42115	0	0	0.00357781	0.00309515	0.0207008	3.27777
WW376	0.501954	0.156835	59.5493	29.9542	0.310112	0.406954	0.123835	49.2159	27.7542	0.308217	0.81074	0.789587	0.826474	0.926555	0.993891	0.0196744	0.00409669	0.00591114	0.00334552	0.0477342	4.03333
WW378	0.452621	0.198501	47.1159	29.3542	0.442533	0.296287	0.0695012	46.4493	22.4876	0.230668	0.654604	0.35013	0.985851	0.766076	0.521244	0	0	0.0102445	0.00472639	0.1474	3.51481
WW379	0.484287	0.231168	69.3826	28.4209	0.482722	0.458621	0.0948345	70.1159	27.7876	0.200717	0.947001	0.410241	1.01057	0.977716	0.415802	0	0	0.00157781	0.00157611	0.0166375	3.21111
WW381	0.432287	0.144168	48.6159	27.7209	0.330963	0.385621	0.110501	47.7826	23.0542	0.286317	0.892047	0.766476	0.982859	0.831655	0.865103	0	0	0.00457781	0.00261784	0.0414277	2.87777
WW382	0.401287	0.259168	48.9826	29.2876	0.659011	0.365621	0.115501	51.4493	26.3209	0.318291	0.911119	0.445662	1.05036	0.898706	0.482983	0	0	0.00391114	0.00334722	0.0338623	3.26666
WW383	0.457287	0.146835	55.5826	28.5209	0.324216	0.433621	0.105835	59.6159	28.3876	0.241132	0.948246	0.720774	1.07256	0.995325	0.743738	0	0	0.0112445	0.00840377	0.106246	3.46666
SW386	0.384572	0.078711	48.349	26.1013	0.207444	0.325572	0.0690444	44.3823	21.4347	0.208523	0.846583	0.877188	0.917958	0.82121	1.0052	0.00253333	0.00353333	0.0144028	0.00903109	0.208602	3.48151
SW387	0.353954	0.156501	53.7159	31.5209	0.459896	0.231621	0.0551679	48.8493	21.2876	0.232686	0.654381	0.352508	0.9094	0.675348	0.505955	0	0	0.00991114	0.00777389	0.179654	3.83333
SW388	0.445954	0.321168	49.6159	33.6542	0.749862	0.318287	0.0908345	46.4493	23.2876	0.279695	0.713722	0.282826	0.936176	0.691966	0.372995	0.00150775	0	0.00724447	0.0046001	0.0797546	3.5
SW389	0.400954	0.120168	48.3493	25.9209	0.299765	0.276621	0.0701679	40.8493	20.4876	0.252396	0.689906	0.583915	0.844879	0.790388	0.841979	0.0143411	0	0.0119111	0.00864848	0.169752	4.2
WW392	0.450621	0.285168	58.4493	28.8542	0.611834	0.384954	0.106501	52.5993	26.2209	0.280894	0.854275	0.373468	0.899913	0.908737	0.459101	0	0	0.00791114	0.00531944	0.0742822	2.91852
SW394	0.453954	0.267168	54.3493	28.9542	0.603357	0.416287	0.107835	53.9159	27.9209	0.254584	0.917025	0.403621	0.992027	0.964312	0.421946	0	0	0.00424447	0.00383566	0.039361	3.72222
SW396	0.348287	0.150835	55.1826	29.3542	0.443375	0.287621	0.114835	50.1826	23.1209	0.412073	0.825814	0.761328	0.909392	0.787651	0.9294	0	0	0.0105778	0.0075809	0.0921135	3.8
SW402	0.419572	0.107044	51.0823	25.9347	0.269412	0.403906	0.114044	43.2157	24.2347	0.2908	0.96266	1.06539	0.846	0.934451	1.07939	0.004	0.00326667	0.0137362	0.00663016	0.120446	3.82966
WW405	0.418086	0.0897388	49.1972	22.9569	0.216341	0.320419	0.0784055	50.7639	22.4236	0.236844	0.766396	0.873708	1.03184	0.976768	1.09477	0.0044	0.00153333	0.00974653	0.00269692	0.124309	3.38431
WW406	0.434906	0.109711	55.5157	27.0347	0.264184	0.361906	0.090711	46.749	21.6347	0.258932	0.832147	0.826818	0.842087	0.800257	0.980119	0.00126667	0.00246667	0.00806948	0.00129612	0.0889581	3.86299
SW408	0.432954	0.0971679	48.8826	24.5209	0.22772	0.384287	0.115168	46.6493	23.7542	0.300203	0.887594	1.18525	0.954312	0.968734	1.3183	0	0	0.0105778	0.00577172	0.0918468	3.42222
SW414	0.369239	0.110711	47.849	23.9347	0.318993	0.344572	0.0873777	47.3823	22.3347	0.260883	0.933196	0.789241	0.990247	0.933151	0.817833	0.0013	0.00193333	0.00840282	0.00191251	0.0961666	3.81855
WW415	0.374567	0.0694101	45.1399	26.8337	0.180867	0.348567	0.0734101	49.2732	26.6004	0.206893	0.930586	1.05763	1.09157	0.991304	1.1439	0.0313161	0.0147481	0.0093838	0	0.127827	3.73699
WW417	0.441954	0.143168	49.6259	23.2276	0.323203	0.362954	0.0891679	46.3493	23.2542	0.242094	0.821248	0.62282	0.933973	1.00115	0.749047	0	0	0.0102445	0.00750002	0.11489	3.6
WW418	0.417906	0.155711	59.9823	27.2013	0.393133	0.283572	0.075711	49.7823	21.0347	0.26188	0.678556	0.486228	0.82995	0.773295	0.666135	0.0054	0.0102	0.0110695	0.00427171	0.146207	3.90744
WW419	0.399239	0.0970444	62.9823	22.8347	0.254693	0.344906	0.0783777	57.949	22.368	0.230794	0.863908	0.807648	0.920083	0.979563	0.906165	0.00453333	0.00903333	0.00940282	0.00305855	0.119968	4.16299
WW422	0.382954	0.127168	52.5826	28.8209	0.333421	0.391621	0.0941679	54.1493	25.3209	0.238397	1.02263	0.740501	1.02979	0.87856	0.715004	0	0	0.00524447	0.00555505	0.0556928	3.6
WW423	0.404906	0.101711	48.2823	24.9347	0.263274	0.356572	0.0790444	47.9823	24.4013	0.226214	0.880631	0.777146	0.993787	0.978611	0.859234	0.00163333	0.0034	0.00773615	0.00112492	0.097871	3.51855
WW424	0.404954	0.134835	51.0493	29.6542	0.334248	0.346954	0.0741679	51.5159	23.7876	0.21163	0.856774	0.550066	1.00914	0.802164	0.633153	0.00170775	0	0.00657781	0.00424212	0.0886881	3.33333
SW426	0.341906	0.0690444	45.849	24.168	0.202444	0.272572	0.049711	43.1823	19.1347	0.167526	0.797215	0.719987	0.941838	0.791736	0.827518	0.00313333	0.0074	0.00973615	0.00234425	0.195855	3.51855
WW430	0.356572	0.087711	52.9157	23.168	0.254232	0.271572	0.0580444	46.749	19.168	0.203169	0.761619	0.661768	0.883462	0.827348	0.799146	0.00256667	0.0053	0.00973615	0.00244978	0.167736	3.90744
SW536	0.387736	0.0797272	49.4444	25.3842	0.208219	0.34357	0.0813939	48.7944	24.0009	0.240573	0.886091	1.0209	0.986854	0.945504	1.15538	0.00725	0.00431667	0.00605998	0	0.0744524	3.15555
SW538	0.375567	0.0637435	46.1399	27.567	0.163435	0.302234	0.0907435	45.0399	23.4337	0.305485	0.80474	1.42357	0.976159	0.850062	1.86915	0.0427161	0.0189481	0.0187171	0.00567295	0.206264	3.93699
WW545	0.263621	0.108168	39.4159	22.8142	0.505425	0.247287	0.0508345	39.1159	20.3876	0.214511	0.938042	0.46996	0.992389	0.893634	0.424417	0	0	0.00257781	0.00343513	0.0507097	3.21666
WW547	0.200567	0.0687435	33.9399	19.1004	0.371674	0.159234	0.0537435	30.9732	18.6337	0.353463	0.793917	0.781797	0.912591	0.975568	0.951002	0.0239161	0.0116815	0.0053838	0.000217196	0.100176	3.45921
WW548	0.299234	0.0584101	43.0399	24.7004	0.19159	0.249567	0.0710768	42.7732	20.7337	0.286216	0.83402	1.21686	0.993804	0.839409	1.4939	0.0285161	0.0136148	0.0033838	0	0.0476077	3.67032
WW549	0.274234	0.0664101	39.8399	23.9004	0.242271	0.341234	0.0767435	44.2065	26.267	0.219883	1.24432	1.1556	1.10961	1.09902	0.907592	0.0212161	0.0116481	0.00505047	0	0.0658098	3.10366
WW550	0.313567	0.0607435	44.3732	24.167	0.187473	0.3529	0.0730768	45.2065	21.2004	0.204675	1.12544	1.20304	1.01878	0.877243	1.09175	0.0188494	0.00984815	0.00771713	0.000766763	0.105603	2.97588
WW551	0.317234	0.0617435	45.4065	24.0004	0.187639	0.330234	0.0640768	45.0732	23.4337	0.187319	1.04098	1.03779	0.992659	0.976389	0.998297	0.0187828	0.00961482	0.00571713	0.000196313	0.0892232	2.39255
WW552	0.292419	0.0554055	47.7305	24.0902	0.191668	0.207753	0.0377388	49.2639	17.7902	0.17871	0.710461	0.681139	1.03212	0.738483	0.932393	0.0043	0.00156667	0.0094132	0.00229055	0.24943	2.9732
WW553	0.340567	0.0434101	43.6065	27.8004	0.116044	0.3239	0.0504101	43.8399	22.1004	0.145753	0.951062	1.16125	1.00535	0.794967	1.25601	0.0220494	0.0110148	0.0043838	0	0.0869627	3.05921
WW556	0.400234	0.0687435	57.2732	30.567	0.168441	0.3439	0.0597435	55.2065	22.8004	0.167174	0.859249	0.869078	0.963916	0.745914	0.992475	0.0175161	0.00954815	0.00271713	0	0.04548	2.40366
WW558	0.387567	0.0704101	56.1065	25.8337	0.176703	0.372567	0.0737435	46.0065	24.0337	0.194256	0.961297	1.04734	0.819985	0.930324	1.09933	0.0239494	0.0125481	0.00271713	0	0.0368458	3.75921
WW559	0.3799	0.0604101	49.3732	25.3004	0.156672	0.314234	0.0697435	45.4065	20.6337	0.226859	0.827148	1.1545	0.91966	0.815549	1.44799	0.0284828	0.0132148	0.00305047	0	0.0437384	3.74255
WW562	0.4179	0.0554101	52.1065	25.1337	0.125262	0.3979	0.0780768	44.2399	23.4337	0.204806	0.952142	1.40907	0.849027	0.932362	1.63502	0.0341161	0.0149815	0.00771713	0	0.0988403	3.2481
WW564	0.4379	0.0777435	56.5399	26.2337	0.174474	0.358567	0.0724101	47.7732	20.8337	0.196335	0.818832	0.931398	0.844947	0.794158	1.1253	0.0179494	0.0100148	0.00271713	0	0.0375242	3.29255
WW567	0.362567	0.0544101	48.8732	23.1337	0.143434	0.323567	0.0607435	48.4065	21.5337	0.182078	0.892434	1.1164	0.990451	0.930837	1.26942	0.0174828	0.00941481	0.00305047	0	0.0502189	2.7481
WW570	0.428234	0.0707435	61.0065	26.4004	0.160147	0.284234	0.0924101	50.8065	20.2337	0.326039	0.663735	1.30627	0.832805	0.766417	2.03588	0.0207161	0.0110148	0.0043838	0	0.0474385	3.48144
WW576	0.374748	0.0934769	40.9772	21.589	0.24682	0.198748	0.0414769	40.8672	13.2824	0.206623	0.530351	0.443713	0.997316	0.615237	0.837142	0.0138913	0.00781201	0.00727465	0.0020742	0.17539	2.80951
WW578	0.4089	0.0670768	64.0065	22.0337	0.158902	0.339234	0.0634101	58.9732	21.567	0.18226	0.829624	0.945336	0.921362	0.97882	1.147	0.0219494	0.0115481	0.0103838	0.00317636	0.163756	3.72588
WW581	0.408567	0.0657435	49.3065	24.1337	0.155552	0.349234	0.0690768	49.0065	23.6004	0.192826	0.854777	1.0507	0.993916	0.977901	1.23963	0.0252494	0.0125815	0.00805047	0.00144301	0.116544	3.22588
WW584	0.364086	0.0810722	51.0972	22.8902	0.221412	0.281753	0.0750722	51.7972	20.7236	0.255129	0.773863	0.925992	1.0137	0.905345	1.15228	0.00303333	0.0009	0.00874653	0.00233044	0.116508	2.66209
WW590	0.324567	0.0560768	46.8732	23.367	0.162628	0.260567	0.0500768	44.2065	18.3337	0.180707	0.802814	0.893004	0.943109	0.784597	1.11116	0.0167828	0.00914815	0.0033838	0	0.0675722	2.59532
WW592	0.361234	0.0490768	53.9399	22.367	0.126259	0.293567	0.0670768	47.7732	18.367	0.224465	0.812679	1.36677	0.885675	0.821165	1.77782	0.0201494	0.0101815	0.00771713	0.00142943	0.115049	3.55921
WW593	0.3889	0.0790768	53.1399	22.7004	0.200561	0.318567	0.0494101	52.1732	21.6004	0.143301	0.819148	0.624837	0.981809	0.951543	0.714501	0.0245161	0.0122481	0.00371713	0	0.0752302	2.93699
WW594	0.317086	0.0547388	46.2639	22.8902	0.176076	0.249419	0.0450722	46.9639	21.3902	0.180798	0.786598	0.823404	1.01513	0.93447	1.02682	0.00366667	0.00123333	0.0137465	0.00424623	0.304989	3.30653
WW595	0.398086	0.0747388	47.1305	28.9236	0.192984	0.276419	0.0554055	47.9305	23.6569	0.197429	0.694371	0.741321	1.01697	0.817911	1.02303	0.004	0.00123333	0.0137465	0.00391049	0.248108	3.68431
WW597	0.320086	0.0600722	44.5972	26.5902	0.191904	0.158086	0.0397388	33.8305	15.9236	0.228001	0.493886	0.661518	0.75858	0.59885	1.1881	0.0171333	0.0059	0.0184132	0.0049076	0.463355	3.18986
WW598	0.366419	0.0727388	46.4305	21.5902	0.199867	0.270086	0.0627388	46.4305	27.1902	0.225019	0.737095	0.862522	1	1.25938	1.12585	0.0032	0.00106667	0.00707987	0.00248009	0.112847	2.06209
WW599	0.280419	0.0574055	38.6972	23.4569	0.203098	0.160753	0.0544055	35.2639	18.6236	0.292197	0.573258	0.94774	0.911277	0.793948	1.4387	0.0074	0.00266667	0.0110799	0.00313562	0.203653	3.52875
WW601	0.464419	0.126739	47.7139	21.9402	0.27114	0.318419	0.0674055	45.0972	25.4236	0.209533	0.685629	0.531846	0.945159	1.15876	0.772783	0.0066	0.0028	0.0127465	0.00422279	0.189102	3.26209
WW603	0.308419	0.0827388	41.7972	16.8569	0.257333	0.185419	0.0380722	39.5972	17.1902	0.195877	0.601192	0.460149	0.947365	1.01977	0.761182	0.0047	0.00176667	0.0107465	0.00295923	0.282267	3.16209
WW604	0.334753	0.0717388	48.9639	22.3902	0.212263	0.240419	0.0547388	44.8972	25.7569	0.218328	0.7182	0.763029	0.916946	1.15036	1.02857	0.0119	0.00186667	0.00807987	0.00245856	0.147608	3.07598
WW607	0.345086	0.119072	49.9305	23.1569	0.328796	0.317086	0.0744055	49.1972	28.6569	0.229836	0.918861	0.624877	0.985313	1.23751	0.699022	0.0077	0.00223333	0.0150799	0.00421484	0.202671	3.63986
WW608	0.400419	0.143406	52.4305	21.6236	0.342502	0.284419	0.0694055	50.5305	27.2902	0.236748	0.710304	0.483981	0.963762	1.26206	0.691231	0.00456667	0.00173333	0.0157465	0.00440896	0.226877	3.86209
WW609	0.342081	0.0858102	47.8872	22.0324	0.246872	0.203748	0.0501436	45.0705	19.689	0.238016	0.595613	0.584354	0.941181	0.893641	0.964126	0.014558	0.00771201	0.00894132	0.00208728	0.178314	2.62618
WW611	0.295081	0.0618102	45.5705	18.449	0.210775	0.231748	0.0368102	44.8938	18.4557	0.170987	0.78537	0.595536	0.985151	1.00036	0.811229	0.015158	0.00801201	0.00594132	0.00166523	0.161404	2.40951
WW613	0.315415	0.0818102	42.2272	21.8224	0.252757	0.209748	0.0471436	42.1272	27.3557	0.217917	0.664991	0.576255	0.997632	1.25356	0.862159	0.0132913	0.00754534	0.00460799	0.00156396	0.0977437	2.76507
WW614	0.435081	0.0978102	60.7272	20.489	0.226742	0.368748	0.0688102	56.6272	24.7224	0.194785	0.847538	0.703508	0.932485	1.20661	0.859059	0.0147913	0.00821201	0.0152747	0.0039483	0.221982	3.18729
WW615	0.405081	0.0874769	43.8938	21.3557	0.220391	0.296081	0.0544769	44.5605	19.7557	0.191268	0.730918	0.622758	1.01519	0.925079	0.867861	0.013958	0.00784534	0.00827465	0.00256378	0.151893	2.97618
WW620	0.297081	0.0778102	46.2938	21.789	0.255998	0.224415	0.0434769	49.4605	18.889	0.196103	0.755398	0.558756	1.0684	0.866905	0.766033	0.0153913	0.00864534	0.00494132	0.00166627	0.113654	2.74284
WW623	0.243081	0.0588102	42.4272	17.889	0.235015	0.199081	0.0441436	41.2938	19.7224	0.219745	0.818991	0.75061	0.973288	1.10248	0.935026	0.0119246	0.00677867	0.00494132	0.00158846	0.111937	2.03173
WW625	0.398415	0.106144	54.1605	22.7557	0.264217	0.288748	0.0674769	49.3938	19.9557	0.231117	0.724742	0.635714	0.91199	0.876954	0.874725	0.0128246	0.00724534	0.00794132	0.0100262	0.117689	2.74284
WW626	0.344086	0.0717388	40.6972	24.4569	0.208543	0.275753	0.0577388	41.6639	19.6569	0.205929	0.801406	0.804848	1.02375	0.803736	0.987465	0.00506667	0.00186667	0.0127465	0.00360343	0.220762	3.75098
WW629	0.353081	0.0778102	49.5605	19.3557	0.22224	0.263081	0.0444769	47.6272	17.589	0.17866	0.745101	0.571607	0.96099	0.908726	0.803908	0.013758	0.00747867	0.00760799	0.00241651	0.171055	3.02062
WW631	0.414415	0.104144	60.5272	21.2224	0.252032	0.410081	0.0874769	59.6272	30.5557	0.218166	0.989543	0.839965	0.985131	1.43979	0.865629	0.012358	0.00711201	0.00794132	0.00228339	0.0907819	2.27618
WW633	0.225081	0.0518102	37.9272	17.5224	0.227334	0.221748	0.0471436	37.3872	20.3224	0.208998	0.985191	0.909928	0.985762	1.1598	0.919344	0.0134913	0.00734534	0.00560799	0.00174253	0.118955	2.90951
WW634	0.317753	0.112739	51.9305	24.8236	0.332914	0.232086	0.0627388	50.8639	19.4569	0.254897	0.730398	0.556497	0.97946	0.783808	0.765654	0.0038	0.0016	0.0124132	0.00575078	0.197855	3.38431
WW636	0.376415	0.0838102	49.8272	16.8557	0.225756	0.337081	0.0644769	48.4272	23.6557	0.196949	0.895505	0.76932	0.971903	1.40342	0.872399	0.013958	0.00771201	0.00327465	0.00143876	0.050788	2.28729
WW638	0.298415	0.0774769	45.9938	19.4224	0.2559	0.301415	0.0528102	45.5938	27.2557	0.186165	1.01005	0.681626	0.991303	1.40332	0.727492	0.016058	0.00904534	0.00760799	0.00260584	0.144063	3.24284
WW640	0.264753	0.0924055	46.6972	21.8569	0.325317	0.211419	0.0514055	48.7639	19.2236	0.228112	0.798554	0.556303	1.04426	0.879519	0.701198	0.0049	0.002	0.0117465	0.00324504	0.228507	3.45098
WW644	0.384081	0.109477	47.7272	18.9224	0.278087	0.355081	0.0668102	51.3938	25.1224	0.193536	0.924495	0.610268	1.07683	1.32765	0.695954	0.0125913	0.00724534	0.00794132	0.00242332	0.118864	2.74284
WW646	0.355415	0.0621436	48.9605	18.289	0.184548	0.377081	0.0774769	46.3938	18.8224	0.211217	1.06096	1.24674	0.947577	1.02916	1.14451	0.012358	0.00714534	0.00594132	0.00248415	0.076685	2.85396
WW648	0.362748	0.0874769	44.2938	22.6557	0.240657	0.242081	0.0504769	41.6272	21.4224	0.208304	0.667354	0.577031	0.939796	0.945562	0.865563	0.012358	0.00711201	0.00427465	0.00153876	0.0846853	1.97618
WW649	0.231086	0.0554055	46.6305	18.9902	0.227548	0.158086	0.0427388	47.3639	15.4902	0.241722	0.6841	0.771383	1.01573	0.815695	1.06229	0.0115333	0.003	0.0034132	0.00241444	0.0798618	2.91764
WW900	0.378753	0.0987388	53.9305	17.7236	0.253433	0.274753	0.0584055	55.4305	16.4569	0.208854	0.725414	0.591515	1.02781	0.928532	0.824102	0.0258	0.00243333	0.00407987	0.00236478	0.0698541	3.59542
WW901	0.361086	0.108739	54.7639	20.2236	0.290237	0.307086	0.0700722	47.7305	24.3236	0.222718	0.850451	0.644408	0.87157	1.20273	0.767365	0.0192333	0.0029	0.00274653	0.00186231	0.0391958	3.86209
SW902	0.485086	0.0994055	55.0972	19.1569	0.208818	0.412753	0.0684055	54.0639	22.3236	0.172876	0.850886	0.688146	0.981245	1.1653	0.827875	0.071	0.00683333	0.0250799	0.00934722	0.366635	4.45098
WW903	0.341748	0.0814769	42.1605	20.5224	0.237262	0.314415	0.0784769	44.1938	18.289	0.244806	0.920019	0.96318	1.04823	0.891176	1.0318	0.012633	0.00704534	0.00594132	0.00221481	0.0757079	2.68729
SW904	0.412419	0.115406	69.7639	23.4569	0.274043	0.290086	0.0700722	61.1972	27.4902	0.234332	0.703376	0.607182	0.877205	1.17195	0.855092	0.0249333	0.00216667	0.00874653	0.00375994	0.124822	3.65098
SW905	0.495086	0.126406	68.8305	25.1902	0.255642	0.393419	0.0747388	67.9639	30.5902	0.193091	0.794648	0.591263	0.987409	1.21437	0.755318	0.017	0.0014	0.0117465	0.00467061	0.157168	3.79542
SW906	0.437748	0.0888102	44.4205	15.699	0.210575	0.285081	0.0551436	41.5338	11.839	0.201687	0.651245	0.620915	0.935015	0.754125	0.957794	0.012358	NA	0.00260799	0.00170436	0.0472945	2.58729
SW907	0.411753	0.0874055	48.9305	19.9569	0.215013	0.288753	0.0517388	47.5305	21.8569	0.182132	0.701277	0.59194	0.971388	1.09521	0.847074	0.0253667	0.0026	0.0107465	0.00343434	0.207707	3.95098
SW908	0.440753	0.0960722	64.4972	28.2569	0.220145	0.356753	0.0634055	65.8972	23.4902	0.181742	0.809417	0.659978	1.02171	0.83131	0.825555	0.0150333	0.00156667	0.0117465	0.00496437	0.18526	3.58431
SW909	0.420748	0.0731436	53.8938	22.889	0.185502	0.361748	0.0524769	59.7272	23.889	0.160651	0.859774	0.717451	1.10824	1.04369	0.866033	0.018258	0.00827867	0.00427465	0.00193835	0.0814578	3.42062
#LDM= leaf dry matter; RDM= root dry matter; SL= shoot length; RL= root length; RS= root-to-shoot ratio; c= control; i= infected; r= relative value (between i and c); Fg= Fusarium graminearum; abs= absolute amount of fungal DNA in measured sample; fc= fold-change of Fg-specific gene related to ubiquitin; rel= abs / RDMi.

## Sheet: Table S3
Table S3. Genome-wide association mapping summary for marker-trait associations with a -log10(p-value) > 3
Trait	Unit	Marker	Chromosome	Position	Major allele	Minor allele	# lines	Minor allele effect	p-value	-log10(p-value)
Discoloration score	Phenotypic score (1-5)	Kukri_c19266_779	2B	17.93	A	C	215	0.111504	0.00098184	3.00796
Discoloration score		Excalibur_c15838_305	5B	40.6	T	C	214	0.113137	0.00070798	3.14998
Discoloration score		wsnp_Ku_c32477_42086760	5B	40.6	A	G	214	0.113137	0.00070798	3.14998
Discoloration score		wsnp_Ku_c32477_42087329	5B	40.6	A	G	214	0.113137	0.00070798	3.14998
Discoloration score		wsnp_Ku_c61976_63270478	5B	40.6	A	G	214	0.113137	0.00070798	3.14998
Fg_DNA_root_abs	[ng Fg DNA per 15 ng total DNA]	BS00011148_51	4D	17.47	C	A	213	0.00262883	0.00015485	3.81009
Fg_DNA_root_abs		BobWhite_c18136_441	6D	160.5	T	C	212	0.00149239	0.0006749	3.17076
Fg_DNA_root_abs		D_contig26362_1277	6D	160.5	T	C	209	0.00146509	0.00092425	3.03421
Fg_DNA_root_abs		Excalibur_rep_c113131_624	6D	160.5	G	A	213	0.00146657	0.00079763	3.0982
Fg_DNA_root_abs		TA003419-0641	6D	160.5	G	A	212	0.00150616	0.00051883	3.28497
Fg_DNA_root_abs		TA005561-0543	6D	160.5	C	T	213	0.00146657	0.00079763	3.0982
Fg_DNA_root_abs		IACX5764	1B	67.76	T	G	212	0.00220098	0.00015594	3.80704
Fg_DNA_root_abs		BobWhite_rep_c51499_280	2A	61.28	T	C	213	0.00155365	0.00078408	3.10564
Fg_DNA_root_abs		RAC875_c99055_69	3A	173.58	G	T	212	-0.00161902	0.00012757	3.89424
Fg_DNA_root_abs		tplb0056i06_856	4B	84.76	C	T	213	0.00148703	0.00091116	3.04041
Fg_DNA_root_abs		Tdurum_contig10302_187	4B	110.84	A	G	212	0.00230635	0.00036868	3.43335
Fg_DNA_root_abs		RAC875_c29004_652	7B	82.78	G	A	212	-0.0016812	0.00092275	3.03492
Fg_DNA_root_abs		RAC875_c7251_656	7B	83.98	G	T	212	-0.0016812	0.00092275	3.03492
Fg_DNA_root_fc	[E−ΔCt]	Excalibur_c12491_220	4B	72.26	A	G	213	0.00211649	0.00049277	3.30736
Fg_DNA_root_fc		Ra_c67368_1218	4B	72.26	A	C	213	0.00211649	0.00049277	3.30736
Fg_DNA_root_fc		wsnp_Ku_rep_c69863_69343983	4B	72.26	T	C	213	0.00211649	0.00049277	3.30736
Fg_DNA_root_fc		wsnp_Ku_rep_c69863_69344214	4B	72.26	C	T	207	0.00211773	0.00049407	3.30621
Fg_DNA_root_fc		BobWhite_c12067_311	4B	72.52	A	G	213	0.00211649	0.00049277	3.30736
Fg_DNA_root_fc		Ra_c15473_681	4B	72.52	G	A	213	0.00211649	0.00049277	3.30736
Fg_DNA_root_fc		wsnp_Ku_rep_c69863_69344409	4B	72.52	T	C	213	0.00211649	0.00049277	3.30736
Fg_DNA_root_rel		BS00056495_51	4B	5.99	A	G	213	0.105845	5.61682e-07	6.25051
Fg_DNA_root_rel		Tdurum_contig10302_187	4B	110.84	A	G	212	0.0618718	0.000182177	3.73951
Fg_DNA_root_rel		wsnp_Ku_c12399_20037334	4B	6.78	G	A	213	0.042135	0.000265958	3.57519
Fg_DNA_root_rel		tplb0056i06_856	4B	84.76	C	T	213	0.0439191	0.000265999	3.57512
Fg_DNA_shoot_abs	[ng Fg DNA per 15 ng total DNA]	RAC875_rep_c90531_283	3A	130.17	G	A	185	0.0036128	0.00059044	3.22883
Fg_DNA_shoot_abs		wsnp_Ex_c1533_2930233	3A	130.17	C	T	180	0.00378859	0.00035857	3.44543
Fg_DNA_shoot_abs		Kukri_rep_c70864_638	7A	87.4	C	T	186	-0.00476218	0.00032819	3.48388
Fg_DNA_shoot_abs		wsnp_Ex_c13248_20898211	7A	87.4	G	A	186	-0.00476218	0.00032819	3.48388
Fg_DNA_shoot_abs		BS00012068_51	1B	56.65	G	A	191	0.00623588	0.00057851	3.23769
Fg_DNA_shoot_abs		BS00110480_51	1B	68.04	G	A	191	0.00659722	0.00028037	3.55227
Fg_DNA_shoot_abs		RAC875_c59545_122	2B	104.41	G	A	191	0.0060666	0.0003559	3.44868
Fg_DNA_shoot_abs		Excalibur_c7449_587	2B	113.36	T	G	191	0.0045068	0.00012972	3.88698
Fg_DNA_shoot_abs		Tdurum_contig10219_295	2B	113.36	C	A	191	0.0045068	0.00012972	3.88698
Fg_DNA_shoot_abs		Excalibur_c46178_303	2B	113.86	T	C	191	0.00421773	0.00031875	3.49654
Fg_DNA_shoot_abs		RFL_Contig3044_346	2B	113.86	C	T	191	0.00421773	0.00031875	3.49654
Fg_DNA_shoot_abs		RFL_Contig5495_464	2B	161.41	C	A	189	0.00563826	0.0006376	3.19545
Fg_DNA_shoot_abs		BobWhite_c12908_381	3B	34.61	T	C	189	0.00708344	0.00031528	3.5013
Fg_DNA_shoot_abs		IAAV3924	3B	34.61	T	C	191	0.00351494	0.00038252	3.41735
Fg_DNA_shoot_abs		Tdurum_contig27797_1114	5B	104.23	T	C	190	0.00532403	0.00026116	3.58309
Fg_DNA_shoot_abs		wsnp_Ku_c21770_31551190	5B	104.55	A	G	190	0.00567224	7.57e-05	4.12114
Fg_DNA_shoot_fc	[E−ΔCt]	wsnp_CAP7_c4778_2155754	1B	128.74	G	A	189	-0.00105766	0.00021358	3.67045
Fg_DNA_shoot_fc		RAC875_rep_c69171_241	3D	4.56	A	G	181	0.00098932	0.00099681	3.00139
Fg_DNA_shoot_fc		RAC875_c41786_587	6A	43.1	C	T	186	0.00095759	0.00097265	3.01204
Fg_DNA_shoot_fc		wsnp_BE518379B_Ta_2_2	6B	93.5	A	G	189	0.00123631	0.00053053	3.27529
Fg_DNA_shoot_fc		wsnp_Ex_c21068_30195276	7A	135.81	A	G	190	0.00153326	0.00051212	3.29063
Fg_DNA_shoot_fc		Kukri_c53682_85	7A	138.85	T	C	188	-0.0010164	0.00040917	3.3881
Fg_DNA_shoot_fc		RAC875_c27696_2299	7A	139.05	C	T	190	-0.00097865	0.000622	3.20621
Fg_DNA_shoot_fc		Kukri_rep_c98227_390	7A	202.83	A	G	176	-0.00115179	0.00047178	3.32626
LDMr		BS00074911_51	1B	102.92	G	A	213	0.0673895	0.00053381	3.27261
LDMr		BobWhite_rep_c51499_280	2A	61.28	T	C	215	-0.0376444	0.00079008	3.10233
LDMr		Kukri_rep_c110911_477	5D	152.5	G	A	214	0.0476461	0.00077164	3.11259
LDMr		wsnp_Ku_c5693_10079278	7A	208.71	C	A	215	-0.047463	4.49e-05	4.34731
RDMr		Tdurum_contig43078_90	5B	124.61	C	T	215	0.142357	0.00051909	3.28476
RDMr		Tdurum_contig70123_354	5B	124.61	G	A	215	0.142357	0.00051909	3.28476
RDMr		Tdurum_contig70554_1004	5B	125.13	T	G	214	0.137885	0.00077635	3.10994
RLr		RFL_Contig5277_888	2A	177.65	C	T	215	0.0762924	8.11e-05	4.09104
RLr		BS00095826_51	7A	33.24	G	A	215	0.0396376	0.00077404	3.11124
RLr		Tdurum_contig81608_63	7A	33.45	A	C	211	0.0398549	0.0007968	3.09865
RLr		BS00023001_51	1B	75.1	T	C	215	0.0422804	0.00039482	3.4036
RLr		wsnp_Ku_c39862_48205590	1B	75.1	A	C	215	0.0400342	0.00084902	3.07108
RLr		Ra_c5718_1142	2B	16.88	A	G	213	0.057229	0.0004429	3.3537
RLr		BS00022090_51	4B	61.84	G	A	214	-0.0469213	0.00013432	3.87185
RLr		BS00062691_51	4B	61.84	G	T	214	-0.0485348	8.22e-05	4.085
RLr		BS00067428_51	4B	61.84	G	A	214	-0.0469213	0.00013432	3.87185
RLr		BS00071792_51	4B	61.84	G	A	214	-0.0485348	8.22e-05	4.085
RLr		BS00105308_51	4B	61.84	T	C	214	-0.0469213	0.00013432	3.87185
RLr		TA004522-0516	4B	61.84	G	T	214	-0.0485348	8.22e-05	4.085
RLr		Tdurum_contig57516_269	4B	61.84	C	A	214	-0.0485348	8.22e-05	4.085
RLr		BS00089409_51	4B	62	G	A	214	-0.0485348	8.22e-05	4.085
RLr		BS00074439_51	4B	62.92	A	G	208	-0.0493755	8.67e-05	4.06186
RLr		GENE-2129_76	4B	62.92	G	A	211	-0.0466137	0.00016494	3.78266
RLr		RAC875_c35152_372	4B	62.92	A	G	214	-0.0485348	8.22e-05	4.085
RLr		RAC875_c45747_87	4B	62.92	T	C	214	-0.0485348	8.22e-05	4.085
RLr		Tdurum_contig43078_90	5B	124.61	C	T	215	0.0869532	0.00015955	3.7971
RLr		Tdurum_contig70123_354	5B	124.61	G	A	215	0.0869532	0.00015955	3.7971
RLr		Tdurum_contig47576_291	5B	125.13	T	C	215	0.0894857	6.25e-05	4.20393
RLr		Tdurum_contig70554_1004	5B	125.13	T	G	214	0.093684	4.76e-05	4.32268
RLr		Tdurum_contig70554_1006	5B	125.13	T	C	215	0.086334	4.59e-05	4.33843
RLr		Excalibur_c6279_381	5B	125.73	C	T	215	0.111907	5.46e-06	5.2628
RLr		Excalibur_rep_c112275_315	5B	125.73	C	T	214	0.111652	5.75e-06	5.24008
RLr		RAC875_rep_c109097_771	5B	125.73	C	T	209	0.111869	5.61e-06	5.25094
RLr		RFL_Contig3835_2578	5B	125.73	C	T	215	0.111907	5.46e-06	5.2628
RLr		RFL_Contig3835_475	5B	125.73	G	A	214	0.111652	5.75e-06	5.24008
RLr		Kukri_c718_285	5B	126.35	A	G	215	0.111907	5.46e-06	5.2628
RLr		RFL_Contig3835_2474	5B	126.35	T	C	215	0.111907	5.46e-06	5.2628
RLr		Tdurum_contig28272_126	5B	126.35	T	G	215	0.111907	5.46e-06	5.2628
RLr		Ku_c2735_2959	5B	188.58	C	A	214	0.0871144	0.00065401	3.18441
RLr		wsnp_BE497845D_Ta_1_1	7D	147.4	A	G	215	-0.0434259	0.00021512	3.66731
RSr		RAC875_rep_c78007_349	7B	133.59	G	A	215	0.120747	0.00091569	3.03825
SLr		BS00104270_51	1B	173.62	A	G	197	0.0260216	0.0003241	3.48932
LDM=Leaf dry mass, RDM=Root dry mass, SL=Shoot length, RL=Root length, RS=Root-to-shoot ratio; r= relative value as 'infected' / 'control'

## Sheet: Table S4
Table S4. Prediction accuracies of three different genomic prediction models on discoloration score from 500-fold cross validations with 80% training and 20% prediction population for each run.
Run	GW	Hap_SNPs	GW_fix
1	0.332088	0.405027	0.462599
2	0.199802	0.164363	0.18666
3	0.417504	0.316742	0.367636
4	0.129596	0.365227	0.2565
5	0.37438	0.212648	0.269063
6	0.444102	0.216681	0.290166
7	0.219434	0.399208	0.333112
8	0.200403	0.508412	0.395964
9	0.174333	0.142697	0.15848
10	0.342847	0.268426	0.371839
11	0.562758	0.407134	0.471302
12	0.417947	0.466091	0.438487
13	0.261508	0.288829	0.266362
14	0.279911	0.371424	0.42012
15	0.395443	0.363872	0.430682
16	0.448175	0.411767	0.435955
17	0.314627	0.388538	0.443958
18	0.251047	0.403349	0.418595
19	0.373933	0.357061	0.409769
20	0.299997	0.206493	0.272626
21	0.415773	0.292664	0.346985
22	0.192865	0.239121	0.246447
23	0.315824	0.353311	0.362201
24	0.223663	0.215152	0.155238
25	0.400724	0.241766	0.342937
26	0.478886	0.551845	0.574954
27	0.289328	0.288083	0.270405
28	0.389511	0.167868	0.209209
29	0.303857	0.04504	0.0938533
30	0.207128	0.225306	0.282878
31	0.277054	0.290343	0.260379
32	0.444857	0.333004	0.390235
33	0.405046	0.486015	0.480267
34	0.369143	0.342349	0.419299
35	0.173386	0.257113	0.193772
36	0.40046	0.316247	0.353612
37	0.193661	0.373348	0.277147
38	0.236903	0.216617	0.279461
39	0.19769	0.165743	0.224143
40	0.296587	0.142308	0.172699
41	0.214186	0.322159	0.24298
42	0.526703	0.320867	0.293496
43	0.308691	0.178116	0.265
44	0.495095	0.316588	0.401975
45	0.31169	0.190888	0.222262
46	0.520069	0.469857	0.513422
47	0.381249	0.484621	0.48845
48	0.346007	0.399845	0.430257
49	0.125885	0.149712	0.173144
50	0.348848	0.444883	0.423794
51	0.431696	0.261487	0.427716
52	0.270823	0.308339	0.34218
53	0.400392	0.11351	0.145166
54	0.240691	0.337175	0.246934
55	0.123803	0.346562	0.337139
56	0.310766	0.471158	0.390439
57	0.167891	0.326042	0.339826
58	0.314117	0.294784	0.307884
59	0.423207	0.456922	0.489252
60	0.327398	0.225792	0.27247
61	0.389095	0.195211	0.341751
62	0.627148	0.415678	0.442879
63	0.256305	0.0884549	0.14883
64	0.409023	0.279985	0.342065
65	0.117795	0.225607	0.0630749
66	0.348905	0.505957	0.394672
67	0.302789	0.270503	0.323326
68	0.273915	0.3379	0.361832
69	0.330359	0.326843	0.409262
70	0.335008	0.431038	0.521565
71	0.24546	0.37557	0.387524
72	0.325369	0.234571	0.316053
73	0.378618	0.258015	0.368823
74	0.274006	0.0961627	0.128246
75	0.221331	0.239721	0.300478
76	0.233415	0.201	0.279539
77	0.297519	0.269302	0.295579
78	0.411486	0.308429	0.381392
79	0.226175	0.169201	0.247693
80	0.148995	0.0746446	0.144759
81	0.347191	0.285277	0.387022
82	0.39223	0.548911	0.53674
83	0.0610713	0.26646	0.22747
84	0.347528	0.19322	0.277447
85	0.360805	0.486201	0.527632
86	0.336642	0.356135	0.432387
87	0.170155	0.366412	0.332885
88	0.31695	0.277804	0.337925
89	0.362589	0.255113	0.278445
90	0.40864	0.557877	0.595753
91	0.347452	0.256172	0.352967
92	0.383366	0.474082	0.569125
93	0.439736	0.352746	0.37439
94	0.483872	0.413776	0.507494
95	0.255958	0.291708	0.145233
96	0.107072	0.106645	0.125974
97	0.0820631	0.340886	0.290047
98	0.294482	0.374987	0.367514
99	0.227253	0.491432	0.450819
100	0.44791	0.229178	0.265248
101	0.296108	0.263327	0.303271
102	0.294379	0.333981	0.382973
103	0.139214	0.287329	0.162324
104	0.458262	0.463317	0.519086
105	0.539557	0.358727	0.421052
106	0.466625	0.393105	0.446621
107	0.283044	0.453475	0.432173
108	0.218336	0.25196	0.245738
109	0.215186	0.312497	0.313748
110	0.514505	0.348505	0.400487
111	0.358808	0.268792	0.311392
112	0.488868	0.546709	0.532789
113	0.314903	0.364149	0.383362
114	0.20256	0.444202	0.396801
115	0.387158	0.430319	0.468271
116	0.368401	0.47158	0.513381
117	0.321389	0.321441	0.392372
118	0.27228	0.368553	0.409396
119	0.355681	0.304527	0.374766
120	0.154026	0.14401	0.229412
121	0.289334	0.335713	0.346475
122	0.394469	0.416062	0.390022
123	0.262023	0.281738	0.296777
124	0.436599	0.321683	0.358876
125	0.21243	0.351495	0.350715
126	0.293732	0.338613	0.422099
127	0.260887	0.357175	0.330242
128	0.36408	0.0355974	0.146041
129	0.266397	0.12556	0.182121
130	0.162162	0.251277	0.284615
131	0.309063	0.335408	0.350415
132	0.214425	0.387188	0.331985
133	0.274033	0.368607	0.328692
134	0.344299	0.388362	0.392494
135	0.382178	0.255874	0.350437
136	0.290211	0.403763	0.427286
137	0.114934	0.208769	0.133226
138	0.366899	0.302677	0.294229
139	0.32232	0.29048	0.444374
140	0.296553	0.128969	0.229556
141	0.178379	0.165799	0.279475
142	0.35646	0.394177	0.419419
143	0.535457	0.274786	0.323094
144	0.186057	0.237747	0.207812
145	0.284245	0.415794	0.444399
146	0.189274	0.211644	0.236304
147	0.198203	0.340762	0.222324
148	0.379626	0.287737	0.317954
149	0.310001	0.461193	0.460074
150	0.0415143	0.235917	0.103316
151	0.242481	0.122221	0.155612
152	0.359062	0.21914	0.301674
153	0.0633859	0.4028	0.153125
154	0.329844	0.453069	0.46091
155	0.150386	0.231115	0.222957
156	0.399879	0.292802	0.395547
157	0.327533	0.26825	0.307434
158	0.263914	0.0658181	0.142111
159	0.409922	0.236631	0.365737
160	0.105942	0.228502	0.204965
161	0.148214	0.254925	0.265249
162	0.243833	0.398557	0.42051
163	0.227733	0.339569	0.283486
164	0.419506	0.329098	0.378438
165	0.0852288	0.21155	0.168672
166	0.182949	0.294776	0.285768
167	0.253619	0.305029	0.345889
168	0.341104	0.207712	0.282655
169	0.244648	0.0947142	0.182375
170	0.379609	0.212049	0.270999
171	0.212293	0.181457	0.218622
172	0.429765	0.350671	0.306074
173	0.420983	0.27172	0.287534
174	0.420782	0.433813	0.485464
175	0.393263	0.188171	0.243949
176	0.202767	0.0624198	0.140121
177	0.367318	0.479969	0.512215
178	0.276514	0.336007	0.373199
179	0.187633	0.112061	0.129134
180	0.183572	0.070363	0.154503
181	0.289178	0.180939	0.212833
182	0.168938	0.347335	0.353661
183	0.343536	0.430059	0.454241
184	0.243204	0.398859	0.416193
185	0.369475	0.403574	0.433704
186	0.16553	0.410683	0.370501
187	0.267733	0.318681	0.386378
188	0.327274	0.345623	0.360192
189	0.394655	0.230624	0.272567
190	0.207336	0.192675	0.192541
191	0.372758	0.351556	0.380202
192	0.356833	0.414283	0.473455
193	0.308041	0.292384	0.290593
194	0.159957	0.336062	0.295951
195	0.189637	0.167081	0.282459
196	0.402538	0.421828	0.449178
197	0.336282	0.489062	0.507985
198	0.171653	0.324229	0.335248
199	0.355013	0.330774	0.413988
200	0.204137	0.195051	0.226045
201	0.331056	0.402965	0.434201
202	0.359119	0.518486	0.523226
203	0.246337	0.217242	0.234899
204	0.337111	0.416068	0.31119
205	0.477259	0.272153	0.330017
206	0.226359	0.352104	0.32065
207	0.2537	0.276619	0.306127
208	0.34751	0.552331	0.491206
209	0.472792	0.359434	0.453294
210	0.197447	0.301502	0.310929
211	0.363927	0.271851	0.317439
212	0.32016	0.174218	0.352009
213	0.258481	0.294422	0.329015
214	0.296436	0.297658	0.364452
215	0.429167	0.301804	0.433019
216	0.101867	0.313817	0.219314
217	0.629562	0.500086	0.53383
218	0.376694	0.357298	0.390394
219	0.289923	0.378401	0.434845
220	0.340883	0.422714	0.446619
221	0.394654	0.403758	0.441313
222	0.440317	0.340449	0.361308
223	0.448567	0.433328	0.490284
224	0.207521	0.35447	0.315921
225	0.281974	0.277526	0.297508
226	0.271566	0.341563	0.352961
227	0.42006	0.356916	0.422339
228	0.382837	0.46992	0.454434
229	0.284363	0.457674	0.495309
230	0.154191	0.138676	0.168036
231	0.233955	0.239229	0.191887
232	0.297399	0.214391	0.339419
233	0.169278	0.276668	0.226774
234	0.174321	0.359397	0.277747
235	0.3929	0.276538	0.388122
236	0.476808	0.383163	0.404195
237	0.390806	0.216025	0.271468
238	0.238596	0.232907	0.259774
239	0.154702	0.156039	0.156317
240	0.295463	0.340515	0.418014
241	0.384242	0.212626	0.310627
242	0.365698	0.44716	0.483369
243	0.348759	0.372349	0.442557
244	0.213859	0.307335	0.267981
245	0.287899	0.185134	0.220379
246	0.328544	0.237474	0.312169
247	0.497165	0.462894	0.485799
248	0.233806	0.430077	0.391724
249	0.230137	0.124398	0.138254
250	0.164205	0.325114	0.28193
251	0.197552	0.370639	0.333774
252	0.0387485	0.134743	0.159747
253	0.258616	0.216702	0.270363
254	0.359071	0.397146	0.448892
255	0.164954	0.183359	0.283714
256	0.408565	0.29999	0.348276
257	0.224325	0.190658	0.247543
258	0.524625	0.418699	0.473768
259	0.221459	0.081036	0.126856
260	0.342426	0.438638	0.458965
261	0.288856	0.413275	0.439039
262	0.165523	0.292683	0.257319
263	0.329712	0.366072	0.361987
264	0.0361986	0.0430628	0.0437697
265	0.117377	0.231907	0.21388
266	0.238238	0.394977	0.403423
267	0.400261	0.343617	0.338829
268	0.251315	0.0905025	0.141675
269	0.134687	0.187817	0.147201
270	0.376206	0.385678	0.462499
271	0.276567	0.106136	0.2164
272	0.47184	0.302423	0.349261
273	0.254444	0.249927	0.178109
274	0.552342	0.152679	0.195195
275	0.361968	0.191665	0.310387
276	0.180532	0.309762	0.268652
277	0.346629	0.0424176	0.167779
278	0.347354	0.446598	0.466376
279	0.345307	0.5031	0.48062
280	0.320927	0.412195	0.333443
281	0.113705	0.383885	0.285199
282	0.25734	0.243348	0.270005
283	0.395681	0.294588	0.356613
284	0.138036	0.291147	0.25511
285	0.151102	-0.0209099	0.0138848
286	0.555397	0.495197	0.578264
287	0.213767	0.339391	0.308071
288	0.370058	0.472716	0.398602
289	0.321251	0.362876	0.378386
290	0.276382	0.226574	0.285338
291	0.176575	0.176518	0.177504
292	0.303024	0.365102	0.37192
293	0.346453	0.292339	0.31204
294	0.2679	0.20139	0.26242
295	0.338313	0.353263	0.399592
296	0.279689	0.465282	0.390082
297	0.323729	0.418723	0.454018
298	0.446817	0.355333	0.39607
299	0.0967876	0.250501	0.278456
300	0.39415	0.195781	0.270228
301	0.314276	0.148595	0.126895
302	0.0614535	0.150204	0.115126
303	0.361002	0.338249	0.397427
304	0.165877	0.116996	0.10771
305	0.077042	0.259614	0.208319
306	0.130574	0.35599	0.27942
307	0.0785098	0.333812	0.22815
308	0.455671	0.315313	0.399461
309	0.46509	0.325223	0.417415
310	0.387603	0.425361	0.500076
311	0.20153	0.359213	0.338626
312	0.431536	0.401312	0.477604
313	0.320699	0.431507	0.449197
314	0.241511	0.294837	0.287004
315	0.353667	0.135526	0.173776
316	0.470674	0.470227	0.546132
317	0.368378	0.220592	0.238494
318	0.395035	0.189835	0.298961
319	0.232883	0.370802	0.365716
320	0.463177	0.452575	0.497036
321	0.333421	0.324354	0.376121
322	0.411872	0.465183	0.512364
323	0.484069	0.297336	0.364102
324	0.22907	0.362898	0.298679
325	0.337289	0.200909	0.235639
326	0.2111	0.328141	0.3368
327	0.370672	0.180624	0.277609
328	0.357271	0.167021	0.209459
329	0.362567	0.332726	0.369371
330	0.402962	0.314312	0.326104
331	0.242568	0.34854	0.359152
332	0.483466	0.378423	0.48194
333	0.337141	0.362258	0.481696
334	0.235154	0.356048	0.362817
335	0.435367	0.430821	0.449932
336	0.470395	0.107087	0.14684
337	0.356674	0.471158	0.451529
338	0.465401	0.309708	0.378971
339	0.145832	0.00931504	0.0567502
340	0.332832	0.351975	0.413695
341	0.255013	0.271314	0.273317
342	0.165686	0.171985	0.242402
343	0.2951	0.393938	0.412595
344	0.158552	0.149552	0.156386
345	0.221179	0.170167	0.24535
346	0.320325	0.2752	0.315276
347	0.337833	0.359165	0.411862
348	0.344781	0.192966	0.281788
349	0.227638	0.153345	0.193446
350	0.18121	0.436855	0.372639
351	0.384612	0.307589	0.321569
352	0.47962	0.461786	0.544846
353	0.303675	0.330171	0.315375
354	0.530832	0.410972	0.436917
355	0.407437	0.477013	0.533108
356	0.249989	0.389641	0.407423
357	0.260641	0.157405	0.240071
358	0.314274	0.211514	0.271243
359	0.320242	0.469356	0.496634
360	0.385858	0.318807	0.355225
361	0.579563	0.392056	0.475593
362	0.410725	0.386862	0.429611
363	0.424479	0.43221	0.479163
364	0.318752	0.417304	0.367118
365	0.397417	0.363573	0.547269
366	0.224644	0.23013	0.265863
367	0.265823	0.433054	0.398829
368	0.368241	0.323506	0.247263
369	0.277396	0.465127	0.431598
370	0.401544	0.103046	0.214344
371	0.333653	0.351746	0.381781
372	0.366267	0.412344	0.474511
373	0.195774	0.401278	0.385756
374	0.339515	0.461093	0.479568
375	0.363976	0.514294	0.593215
376	0.401844	0.192685	0.244879
377	0.196368	0.143568	0.160954
378	0.310953	0.370906	0.449311
379	0.307701	0.373727	0.387001
380	0.17341	0.0130664	0.0455642
381	0.295159	0.144095	0.215938
382	0.49383	0.476777	0.499427
383	0.239012	0.408896	0.326575
384	0.257006	0.22662	0.290279
385	0.11335	0.367221	0.273292
386	0.208179	0.131257	0.197757
387	0.317114	0.224988	0.349142
388	0.346464	0.29853	0.349465
389	0.108609	0.269247	0.311171
390	0.369431	0.351769	0.411995
391	0.186395	0.106777	0.130269
392	0.455325	0.378715	0.472664
393	0.107575	0.437951	0.326146
394	0.314662	0.287775	0.313308
395	0.379668	0.508333	0.428272
396	0.204426	0.353513	0.376266
397	0.27528	0.303985	0.34721
398	0.327587	0.309683	0.300447
399	0.252115	0.290206	0.300609
400	0.340222	0.408156	0.419404
401	0.339885	0.454394	0.473451
402	0.337272	0.221139	0.241436
403	0.26919	0.256441	0.34169
404	0.349479	0.404031	0.446992
405	0.307276	0.278411	0.359959
406	0.262656	0.19544	0.252397
407	0.354909	0.552239	0.507438
408	0.15925	0.271863	0.322024
409	0.331818	0.368228	0.406766
410	0.304192	0.559689	0.411233
411	0.373108	0.39112	0.424269
412	0.27055	0.372723	0.321839
413	0.0494766	0.336498	0.274418
414	-0.0552944	0.445907	0.0488525
415	0.338637	0.398717	0.418032
416	0.392067	0.326082	0.407209
417	0.0197495	0.30877	0.216359
418	0.327908	0.414189	0.457909
419	0.439381	0.48031	0.465845
420	0.188331	0.203128	0.164687
421	0.476477	0.383688	0.418765
422	0.313432	0.23746	0.327443
423	0.343643	0.310368	0.408932
424	0.326611	0.360148	0.401125
425	0.118429	0.202523	0.16597
426	0.444888	0.250861	0.320157
427	0.133682	0.350833	0.239843
428	0.0782061	0.180219	0.123354
429	0.322057	0.0571972	0.159243
430	0.229101	0.203429	0.378654
431	0.338759	0.283881	0.384737
432	0.512767	0.501555	0.54989
433	0.100718	0.116394	0.0872502
434	0.364499	0.485051	0.581723
435	0.443543	0.292524	0.347016
436	0.533617	0.369096	0.510483
437	0.417835	0.340583	0.393747
438	0.156285	0.460165	0.340104
439	0.312575	0.401771	0.433908
440	0.351403	0.449121	0.461923
441	0.280237	0.420135	0.390112
442	0.362309	0.109167	0.166806
443	0.195515	0.260808	0.274666
444	0.411236	0.350886	0.433114
445	0.256354	0.208821	0.172611
446	0.250915	0.411878	0.37403
447	0.275352	0.149588	0.307411
448	0.470757	0.354047	0.51773
449	0.18237	0.212878	0.237026
450	0.236894	0.452421	0.345587
451	0.380178	0.0212732	0.0577671
452	0.293758	0.403773	0.446781
453	0.360371	0.304784	0.371075
454	0.221879	0.500682	0.29906
455	0.296855	0.234849	0.277229
456	0.348633	0.236169	0.325451
457	0.141963	0.22068	0.182612
458	0.324745	0.218747	0.30256
459	0.14427	0.281716	0.125608
460	0.276356	0.366577	0.371089
461	0.305203	0.270758	0.376796
462	0.263838	0.26292	0.303549
463	0.356604	0.465332	0.474732
464	0.34834	0.422145	0.455477
465	0.262268	0.0902286	0.14179
466	0.49325	0.399687	0.386716
467	0.452239	0.424702	0.496106
468	0.252412	0.318274	0.339831
469	0.201404	0.355555	0.413613
470	0.331829	0.121815	0.182458
471	0.402529	0.329054	0.418059
472	0.436606	0.380822	0.429002
473	0.281249	0.223363	0.270473
474	0.325223	0.256686	0.280852
475	0.287579	0.275155	0.343421
476	0.343374	0.228533	0.302398
477	0.229736	0.31719	0.3084
478	0.274688	0.366172	0.355877
479	0.252305	0.0835815	0.158233
480	0.502329	0.144419	0.279702
481	0.361797	0.380836	0.417518
482	0.259009	0.195976	0.226783
483	0.184767	0.2303	0.325442
484	0.370167	0.40196	0.430672
485	0.256041	0.515689	0.440243
486	0.355022	0.35243	0.39107
487	0.360184	0.213101	0.320039
488	0.334283	0.20932	0.277353
489	0.248938	0.39725	0.194729
490	0.291066	0.293701	0.302702
491	0.139519	0.159217	0.137187
492	0.273509	0.41639	0.395112
493	0.328267	0.390055	0.357607
494	0.402135	0.18194	0.230325
495	0.37471	0.447866	0.378939
496	0.424016	0.354503	0.435092
497	0.266449	0.321552	0.302493
498	0.340394	0.41495	0.448538
499	0.449453	0.540226	0.574122
500	0.351676	0.305405	0.405957

## Sheet: Table S5
Table S5. List of haplotype markers
Parameter	SNP marker
Fg_DNA_root_fc	Excalibur_c12491_220
Fg_DNA_root_fc	Ra_c67368_1218
Fg_DNA_root_fc	wsnp_Ku_rep_c69863_69343983
Fg_DNA_root_fc	BobWhite_c12067_311
Fg_DNA_root_fc	Ra_c15473_681
Fg_DNA_root_fc	wsnp_Ku_rep_c69863_69344409
Fg_DNA_root_fc	wsnp_Ku_rep_c69863_69344214
Fg_DNA_shoot_abs	Excalibur_c7449_587
Fg_DNA_shoot_abs	Tdurum_contig10219_295
Fg_DNA_shoot_abs	Excalibur_c46178_303
Fg_DNA_shoot_abs	RFL_Contig3044_346
Fg_DNA_root_abs	BobWhite_c18136_441
Fg_DNA_root_abs	D_contig26362_1277
Fg_DNA_root_abs	Excalibur_rep_c113131_624
Fg_DNA_root_abs	TA003419-0641
Fg_DNA_root_abs	TA005561-0543
Disease score	Excalibur_c15838_305
Disease score	wsnp_Ku_c32477_42086760
Disease score	wsnp_Ku_c32477_42087329
Disease score	wsnp_Ku_c61976_63270478
Fg_DNA_shoot_fc	Kukri_c53682_85
Fg_DNA_shoot_fc	RAC875_c27696_2299
Fg_DNA_root_rel	BobWhite_c6771_697
Fg_DNA_root_rel	wsnp_Ex_rep_c70756_69644826
Fg_DNA_root_rel	BS00071995_51
Fg_DNA_root_rel	BS00077914_51
Fg_DNA_root_rel	BS00109853_51
Fg_DNA_root_rel	Kukri_c29807_476
Fg_DNA_root_rel	Kukri_c6343_1453
Fg_DNA_root_rel	Kukri_rep_c103893_875
Fg_DNA_root_rel	RAC875_c2014_153

## Sheet: Table S6
Table S6. Raw data of three independet disease scoring runs
ID-No.	Subexperiment	Replicate	discoloration scoring 1	discoloration scoring 2	discoloration scoring 3		Pearson correlation	discoloration scoring 1	discoloration scoring 2	discoloration scoring 3
219	1	1	3.2	3.2	3.6		discoloration scoring 1	1
219	1	2	3.4	3.4	3.4		discoloration scoring 2	0.879114	1
219	1	3	3	3.2	3.33333		discoloration scoring 3	0.897029	0.915478	1
288	1	1	3.8	3.8	3.8
288	1	2	3	3	3
288	1	3	2.6	2.6	2.6
292	1	1	2.4	2.2	2.2
292	1	2	2.8	2.2	2.6
292	1	3	3.6	3.8	4
296	1	1	2.6	2.8	2.6
296	1	2	2.8	2.8	2.8
296	1	3	3	3	2.8
299	1	1	3.4	3.4	3.2
299	1	2	3.4	3	3.2
299	1	3	2.8	2.8	2.8
300	1	1	3.2	3.2	3.4
300	1	2	3.4	3.4	3.4
300	1	3	2.4	2.6	2.4
306	1	1	3.6	4	3.8
306	1	2	3.6	3.8	3.8
306	1	3	1.6	1.8	2
309	1	1	3.8	4	3.8
309	1	2	1.8	2	2.2
309	1	3	3.8	4	3.8
310	1	1	3.2	3.4	3.8
310	1	2	1.4	1.6	3.6
310	1	3	3	2.8	3
315	1	1	2.2	2.4	3
315	1	2	3.4	3.8	4
315	1	3	3	3.2	3
322	1	1	3.4	3.6	3.6
322	1	2	3	3.2	3
322	1	3	4	4	4.2
325	1	1	2.8	2.8	2.8
325	1	2	3.4	3.8	3.6
325	1	3	3.2	3.6	3.4
326	1	1	2.4	2.8	2.8
326	1	2	1.6	1.6	1.6
326	1	3	2	1.8	2.4
332	1	1	1.5	1.5	1.75
332	1	2	3.6	3.8	3.6
332	1	3	1.8	2.2	2.6
335	1	1	3.2	3	3.2
335	1	2	4	4	4.2
335	1	3	3	2.6	2.8
363	1	1	3.8	3.6	3.6
363	1	2	3	3.2	3.4
363	1	3	4.2	4	4.2
FA	1	1	4	3.6	4
FA	1	2	4.2	4	4.4
FA	1	3	4	4.2	4.4
Tob	1	1	3.25	4	4.25
Tob	1	2	3	3	3.75
Tob	1	3	3.25	3.25	4.25
110516	1	1	4	4	3.8
110516	1	2	4	3.75	3.75
110516	1	3	4.5	4.25	4.25
16211	1	1	4	4	4
16211	1	2	3.2	3.4	3
16211	1	3	3.2	3.2	3.6
3	2	1	2.4	2.6	2.6
3	2	2	2.6	3	2.8
3	2	3	2	2.6	2.8
6	2	1	2.4	3.4	3.4
6	2	2	2.8	3	3.2
6	2	3	2.6	3.2	3.6
103	2	1	3	3.6	3.6
103	2	2	3.6	3.6	3.6
103	2	3	4.4	4	4
150	2	1	3.2	3.4	3.4
150	2	2	3.2	3.6	3.2
150	2	3	3.6	3.4	3.8
170	2	1	4.2	3.8	4
170	2	2	4.6	4	4
170	2	3	4.2	3.8	3.8
364	2	1	2.4	3	3.2
364	2	2	3.2	3.8	3.2
364	2	3	4	4.2	4.2
372	2	1	3.4	3.4	3.8
372	2	2	2.4	3	3
372	2	3	4.6	4.2	4
374	2	1	4.4	4.2	4.4
374	2	2	3	3.2	3.6
374	2	3	4.4	4	4.6
375	2	1	2.6	3.4	3.2
375	2	2	3.4	3.4	3.6
375	2	3	4.2	4	4
376	2	1	4.6	4.5	4.4
376	2	2	4.6	4.2	4.4
376	2	3	4.8	4.2	4.2
378	2	1	4	4	4
378	2	2	3.6	3.6	3.4
378	2	3	4.2	4	3.83333
379	2	1	2.2	2.8	2.6
379	2	2	4	4.2	4.2
379	2	3	3	3.8	3.8
381	2	1	1.8	2.6	2.2
381	2	2	3.8	4	4
381	2	3	3.2	3.6	3.8
382	2	1	2.2	3	3
382	2	2	2.8	3.6	3.6
382	2	3	3.8	4.2	4.2
383	2	1	3.2	3.8	3.4
383	2	2	3.4	4	3.8
383	2	3	4.2	4.2	4.2
387	2	1	4	4.2	4
387	2	2	3.6	4.2	4
387	2	3	4.4	4.4	4.2
388	2	1	3.2	3.6	3.6
388	2	2	3.75	4.2	4.2
388	2	3	3	3.8	3.6
389	2	1	4.6	4.4	4.4
389	2	2	4.6	4.4	4.4
389	2	3	4.8	4.6	4.6
392	2	1	3.6	4	4
392	2	2	1.6	2.2	2.2
392	2	3	3.33333	3.66667	3.66667
394	2	1	4	4.4	4.4
394	2	2	4.4	4.2	4.2
394	2	3	3	3.4	3.6
396	2	1	3.8	4.2	4.4
396	2	2	4	4	4.4
396	2	3	4	4.2	4.6
408	2	1	3.2	3.2	3.4
408	2	2	4.2	4	4.2
408	2	3	3.8	3.8	4
417	2	1	3.2	3.4	3.8
417	2	2	4	4.4	4.4
417	2	3	4.6	4	4.2
422	2	1	3.6	3.6	3.6
422	2	2	4.4	4.2	4.2
422	2	3	3.8	4	4
424	2	1	4.2	4.2	4.2
424	2	2	2.4	2.8	3.2
424	2	3	3.6	4	4
545	2	1	4.5	4.5	4.5
545	2	2	3.4	3	2.6
545	2	3	3.25	3.2	3
FA	2	1	4.4	4.6	4.6
FA	2	2	4.4	4.2	4.2
FA	2	3	4.4	4.4	4.4
Tob	2	1	4	4	4
Tob	2	2	3.8	4.2	4.2
Tob	2	3	4.2	4.2	4.2
110516	2	1	4.2	4.2	4.4
110516	2	2	3.6	4.2	4.2
110516	2	3	4.6	4.4	4.6
16211	2	1	4	4	4.2
16211	2	2	3.4	3.8	4.4
16211	2	3	3.8	4.2	4.2
2	3	1	3	3.8	4
2	3	2	3.4	3.6	3.6
2	3	3	1.4	2	1.8
4	3	1	2.4	3.2	2.6
4	3	2	2.2	3.6	3
4	3	3	1.2	2.2	1.8
7	3	1	2	2.4	2
7	3	2	2.6	3.4	3.8
7	3	3	2.2	2.6	2
15	3	1	3.6	3.8	3.8
15	3	2	1.8	2.8	2.6
15	3	3	2.4	3.2	3
19	3	1	2.8	3.4	3.4
19	3	2	1.2	1.2	1.4
19	3	3	3	3.4	3.2
59	3	1	3.8	4	4
59	3	2	3.2	3.2	3
59	3	3	3.4	3.6	3.8
60	3	1	2.4	3.2	3.2
60	3	2	2.6	3.2	3
60	3	3	3.2	3.4	3.4
98	3	1	4	4	3.8
98	3	2	3.2	3.6	3.8
98	3	3	3.6	3.4	3.8
112	3	1	2.6	2.8	3
112	3	2	2.6	3	2.4
112	3	3	2.2	2.6	2.4
126	3	1	3.4	3.8	3.8
126	3	2	4	3.8	3.8
126	3	3	2.8	3	3.2
136	3	1	4.4	4.2	4.2
136	3	2	3.2	3.2	3
136	3	3	3.8	4	4
138	3	1	2.8	3.2	3.2
138	3	2	3.6	3.8	3.8
138	3	3	2.8	3	2.8
174	3	1	3.8	3.6	3.6
174	3	2	2.8	2.4	2.6
174	3	3	3.2	3.2	3
175	3	1	2.4	2.6	2.6
175	3	2	1.8	1.8	1.8
175	3	3	1.4	1.4	1.6
185	3	1	3	2.6	2.6
185	3	2	2.2	2.6	2.4
185	3	3	3	2.8	2.8
205	3	1	3	3.2	3.2
205	3	2	2	2.2	2.8
205	3	3	3.4	3.8	3.8
207	3	1	2.6	3.2	3.4
207	3	2	2.4	2.6	2.8
207	3	3	3.2	3.4	3.4
208	3	1	3.6	3.6	3.6
208	3	2	2.4	3	2.8
208	3	3	3.6	3.4	3.2
210	3	1	3.2	3.2	3.6
210	3	2	2.4	2.8	2.6
210	3	3	3.8	3.8	4.2
218	3	1	2.75	2.25	2.25
218	3	2	2.66667	3	3
218	3	3	2	2.33333	2.66667
220	3	1	3.2	3.4	3.4
220	3	2	3.6	3.6	3.8
220	3	3	3.4	3.4	3.8
221	3	1	2.6	2.8	2.8
221	3	2	1.8	1.8	1.8
221	3	3	2.2	1.8	2.16667
224	3	1	2.8	2.6	2.8
224	3	2	3.8	3.8	3.4
224	3	3	3	3	3
303	3	1	3.6	3.8	3.8
303	3	2	4.8	4.2	4.2
303	3	3	4.6	4.4	4.4
320	3	1	2.8	3	2.8
320	3	2	1.2	1.2	1.2
320	3	3	3.6	3.8	3.6
FA	3	1	3.8	3.6	4.2
FA	3	2	3.2	3.4	3.8
FA	3	3	4.2	4.2	4.2
Tob	3	1	2.2	2.8	2.6
Tob	3	2	3.4	3.6	3.6
Tob	3	3	4.2	4	4
110516	3	1	3.4	3.6	4
110516	3	2	3	3.25	3.5
110516	3	3	3.66667	3.66667	3.66667
16211	3	1	2.8	2.8	2.8
16211	3	2	3.2	3.8	3.6
16211	3	3	3	3.4	3.2
11	4	1	3.2	3.4	3.6
11	4	2	2.8	3	2.8
11	4	3	3.2	2.8	3.4
12	4	1	3.75	3.25	3.75
12	4	2	3.4	3.4	3.8
12	4	3	3.6	3.8	4
13	4	1	3.75	3.75	4
13	4	2	3	2.8	3
13	4	3	3.2	3.6	3.2
16	4	1	2.6	3.2	3.2
16	4	2	3.2	3.6	3.2
16	4	3	2.2	2.8	2.4
18	4	1	2.4	3.2	3
18	4	2	3.75	3.25	3.25
18	4	3	3.2	3	3
20	4	1	3.6	3.4	3.4
20	4	2	3.6	3.4	3.6
20	4	3	3.8	3.6	4
61	4	1	3.6	3.6	3.8
61	4	2	4	3.8	4
61	4	3	3.8	4	4.2
63	4	1	4.4	4.2	4.4
63	4	2	2.6	3	3
63	4	3	3	3.4	3.2
69	4	1	3	3.5	3.5
69	4	2	1.6	2.2	2
69	4	3	2.2	2	2.8
70	4	1	4	4.4	4
70	4	2	4.2	4.4	4.2
70	4	3	3.6	4	3.8
74	4	1	3.8	4.4	4
74	4	2	3.8	4	4
74	4	3	3.6	3.8	3.8
97	4	1	2.6	2.4	2.6
97	4	2	3.8	3.8	4
97	4	3	1.6	1.4	1.8
100	4	1	3	3	3
100	4	2	3	3.2	3.2
100	4	3	3.2	3.4	3.4
107	4	1	3.8	3.8	4
107	4	2	2.2	2.4	2.8
107	4	3	3.4	3.2	3.2
108	4	1	3.2	3	2.8
108	4	2	2.6	2	3.2
108	4	3	3	3.4	3.4
109	4	1	4	4.2	4.2
109	4	2	3.2	3.4	3.8
109	4	3	3.4	3.4	3.4
110	4	1	3.8	4	3.8
110	4	2	3.4	3.4	3.2
110	4	3	3.6	4	3.6
114	4	1	1.8	2.2	2.6
114	4	2	2.4	2.8	2.8
114	4	3	2.6	2.8	2.8
126	4	1	3.6	3.8	3.8
126	4	2	3.8	4.2	4
126	4	3	3.4	4.2	3.8
134	4	1	3.6	4	3.8
134	4	2	3.2	3.6	3.2
134	4	3	3.4	3.8	3.6
135	4	1	3.2	3.2	3.4
135	4	2	3.6	4	3.8
135	4	3	3.4	3.8	3.6
137	4	1	2.8	3.2	3.2
137	4	2	3.6	3.8	3.8
137	4	3	3.6	3.4	3.6
139	4	1	3.6	3.4	3
139	4	2	4	4	4.2
139	4	3	3.6	3.6	3.6
140	4	1	4	4	3.8
140	4	2	3.8	3.4	3.4
140	4	3	4.2	4.4	4.4
149	4	1	3.2	3	3.4
149	4	2	3.6	3.6	3.6
149	4	3	4.4	4.2	4
151	4	1	3.4	3.2	3.6
151	4	2	2	2	2.2
151	4	3	3.2	3.4	3.4
FA	4	1	4	4.2	4
FA	4	2	4.4	4.2	4.2
FA	4	3	3.2	3.4	3.2
Tob	4	1	3.4	3.4	3.8
Tob	4	2	4.4	4.6	4.4
Tob	4	3	3.5	3.5	3.25
110516	4	1	4.2	4.4	4.2
110516	4	2	4.4	4	4.2
110516	4	3	4.4	4.4	4
16211	4	1	4.6	4.4	4.8
16211	4	2	3.8	3.6	3.6
16211	4	3	4	4.2	4.2
154	5	1	4	3.8	3.8
154	5	2	4	4	4
154	5	3	4	4	4
156	5	1	4	3.8	4
156	5	2	4	4	4
156	5	3	3.4	4	3.8
159	5	1	3.8	3.4	3.6
159	5	2	3.2	3.2	3.2
159	5	3	2.6	3.2	3
160	5	1	1.8	2.8	2.2
160	5	2	2.6	3	3
160	5	3	2.6	3.4	3.2
162	5	1	1.8	2	2.6
162	5	2	3	3.8	3.8
162	5	3	3	3.4	3.8
166	5	1	3	3.6	4
166	5	2	2.8	3.2	3.4
166	5	3	2.2	2.6	2.8
167	5	1	2.4	2.8	2.8
167	5	2	2.8	3.2	3.4
167	5	3	2.8	3	3.2
172	5	1	3.4	3.6	3.8
172	5	2	1.4	2	1.8
172	5	3	3.6	3.6	3.8
176	5	1	3.75	4	4
176	5	2	3	3.33333	3
176	5	3	3.66667	4	4
178	5	1	2.66667	2.66667	3
178	5	2	2.66667	2.33333	2
178	5	3	3.75	4	4
180	5	1	3	3.2	3
180	5	2	3	3.2	3.2
180	5	3	3.2	3.4	3.6
184	5	1	1.25	1.5	1.5
184	5	2	1.5	1.75	2
184	5	3	3.2	3	3.75
186	5	1	2.4	2.2	2.4
186	5	2	4	3.2	4
186	5	3	3	3	3
187	5	1	3	2.8	3
187	5	2	3.8	3.8	4
187	5	3	2.6	2.4	2.5
199	5	1	2	2.8	2.8
199	5	2	2.4	2.8	3.4
199	5	3	1.6	2	2.4
201	5	1	4	4.4	4.4
201	5	2	4	4	4
201	5	3	3.4	3.4	3.4
202	5	1	4.4	3.8	4
202	5	2	3.8	4	4
202	5	3	3.2	3	3.6
203	5	1	3.6	3.4	3.6
203	5	2	3	3.2	3.33333
203	5	3	4	4	4.2
204	5	1	4.2	4	4.2
204	5	2	4.2	3.8	3.8
204	5	3	2.2	2.2	2.4
222	5	1	3	2.6	3
222	5	2	3.2	3.2	3.4
222	5	3	4.2	3.8	3.8
223	5	1	2.4	2.4	2.4
223	5	2	1.2	1.4	1.4
223	5	3	1.8	1.8	1.8
225	5	1	3.4	3	3
225	5	2	2.8	2.4	2.8
225	5	3	2.6	2.8	3
226	5	1	2	2	2.2
226	5	2	2	1.8	2.2
226	5	3	3.4	3	3.2
227	5	1	3.4	3.4	3.6
227	5	2	4	3.6	3.4
227	5	3	4.4	3.6	3.8
229	5	1	1.8	2	2
229	5	2	1.8	1.6	1.8
229	5	3	2.2	2.2	2.2
234	5	1	3.2	3	3.2
234	5	2	3.2	2.8	3
234	5	3	2	1.8	2
FA	5	1	4.2	4.2	4.6
FA	5	2	3.6	3.8	3.8
FA	5	3	3.8	3.6	4
Tob	5	1	3.8	3.8	4.2
Tob	5	2	3.4	2.6	3
Tob	5	3	3	2.4	2.8
110516	5	1	4	3.6	4.2
110516	5	2	2.6	2.2	2.4
110516	5	3	4	4	4.2
16211	5	1	3.2	2.8	3
16211	5	2	2.4	2.4	2.4
16211	5	3	3.2	2.8	2.8
238	6	1	2.8	3.2	3.4
238	6	2	3.6	3.6	3.6
238	6	3	4.2	4.2	4.2
253	6	1	4.2	4.2	4.2
253	6	2	3.8	3.8	3.8
253	6	3	4	3.8	4
267	6	1	3	2.6	3.2
267	6	2	2.2	2.2	2.4
267	6	3	2.4	2.2	2.4
271	6	1	3.6	3.4	3.6
271	6	2	3.2	2.8	2.8
271	6	3	4	4	4
293	6	1	3.4	3.6	3.6
293	6	2	3.2	3.2	3.6
293	6	3	3.8	4	4
294	6	1	3.4	3.2	3.6
294	6	2	2.8	2.8	3
294	6	3	3	3	3.4
297	6	1	2.4	2.8	2.6
297	6	2	4	4	4.2
297	6	3	4	3.8	3.8
298	6	1	1.4	1.6	2.2
298	6	2	2	2.2	2.4
298	6	3	1.8	1.25	1.6
304	6	1	3.8	3.4	3.8
304	6	2	4	3.8	4.6
304	6	3	3.2	2.8	3.4
314	6	1	4.2	4	4.4
314	6	2	3.8	4	3.8
314	6	3	4	4	4.2
328	6	1	3.6	3.8	3.8
328	6	2	2.2	2	2.8
328	6	3	3.4	3.2	3
329	6	1	3.4	3.4	3.6
329	6	2	3.2	3	3.2
329	6	3	3.4	3.4	3.6
331	6	1	3.6	3.4	3.6
331	6	2	4	4	4
331	6	3	3.6	3.4	3.8
365	6	1	3.8	3	3.8
365	6	2	3.2	2.8	3
365	6	3	3.8	3.6	3.6
371	6	1	4	4	4
371	6	2	4.2	4.2	4.2
371	6	3	3.8	3.2	3.4
373	6	1	4.6	4.2	4.4
373	6	2	4.6	4	4.2
373	6	3	4	3.8	4
386	6	1	4	3.6	3.6
386	6	2	3.6	3	3.2
386	6	3	3.66667	3.2	3.4
402	6	1	3.4	3	3.4
402	6	2	3.75	3.75	3.5
402	6	3	4.6	4	4.2
406	6	1	4.4	3.8	3.8
406	6	2	3.4	3.2	3.6
406	6	3	4	4	4.2
414	6	1	4	3.8	4
414	6	2	3.4	3.2	3.4
414	6	3	4	3.8	3.8
418	6	1	4	3.6	3.8
418	6	2	4.2	3.8	4
418	6	3	4	3.6	3.6
419	6	1	4	4	4.2
419	6	2	4.2	3.8	4.2
419	6	3	3.8	3.4	4
423	6	1	3.6	3.4	3.6
423	6	2	4	3.4	3.6
423	6	3	3.2	3.2	3.2
426	6	1	3.2	2.6	3.2
426	6	2	3.6	3.4	3.6
426	6	3	3.6	2.8	3.4
430	6	1	4.2	3.8	4
430	6	2	3.8	3.2	3.6
430	6	3	3.8	3.2	3.6
536	6	1	3.8	3	3.4
536	6	2	2.2	2	2
536	6	3	4	3.2	3.8
FA	6	1	4.2	3.8	4
FA	6	2	3.6	3.2	3.6
FA	6	3	3	3.2	3.4
Tob	6	1	3.8	3	3.6
Tob	6	2	3.6	2.8	3.2
Tob	6	3	3.4	2.8	3.4
110516	6	1	4	3.5	3.5
110516	6	2	3.6	3.4	3.6
110516	6	3	3.6	3.2	3.8
16211	6	1	4	4	3.75
16211	6	2	3.8	3.2	3.6
16211	6	3	3.4	3.4	4
206	7	1	2.4	2	2.2
206	7	2	2.4	2.4	2.4
206	7	3	3.6	3.2	3.4
236	7	1	3.2	3	3.2
236	7	2	1.8	1.4	1.8
236	7	3	2.8	2.2	2.6
244	7	1	3.6	2.8	3.6
244	7	2	2.2	2	2.6
244	7	3	1.8	1.2	1.8
289	7	1	3	2.2	3
289	7	2	3.8	3.2	4
289	7	3	3.4	2.6	3.2
313	7	1	3	2.8	3.2
313	7	2	3.2	2.8	3.2
313	7	3	2.2	1.8	2
415	7	1	3.2	3	3.4
415	7	2	4.4	4	4.2
415	7	3	3.6	3.4	3.2
536	7	1	2	1.8	2
536	7	2	4	3.4	3.6
536	7	3	3.6	3.2	3.2
538	7	1	4.2	3.8	3.8
538	7	2	3.8	3.6	3.8
538	7	3	4	3.8	3.8
547	7	1	3.4	3.4	3.4
547	7	2	3.4	3	3.4
547	7	3	3.25	3	3.25
548	7	1	3.6	3	3.6
548	7	2	3.6	3.2	3.8
548	7	3	3.8	3.2	3.4
549	7	1	3	2.4	2.8
549	7	2	2.8	2	2.6
549	7	3	3.4	2.6	3.2
550	7	1	3.4	2.8	3.5
550	7	2	3	2.8	2.8
550	7	3	2.4	2	2.2
551	7	1	3	2.6	2.6
551	7	2	2.2	2	2.6
551	7	3	2.2	2	2
553	7	1	3	2.6	2.6
553	7	2	2.6	2.6	2.8
553	7	3	3.5	3.25	3.75
556	7	1	1.4	2	2
556	7	2	2.6	2.4	2.8
556	7	3	2.2	2.2	2.8
558	7	1	3.6	3.4	3.8
558	7	2	3.6	3.8	3.6
558	7	3	3.5	3.8	3.5
559	7	1	3.4	3.4	3
559	7	2	3.6	3	3.8
559	7	3	3.75	3.4	4
562	7	1	4	3.8	4
562	7	2	3	3	3.4
562	7	3	2.2	2.4	2.6
564	7	1	2.8	3	2.8
564	7	2	3.8	3.4	3.4
564	7	3	3.2	3	3.4
567	7	1	3.2	2.8	3.4
567	7	2	1.2	1	1.4
567	7	3	3.4	3.2	3.4
570	7	1	3.6	3.4	3.4
570	7	2	3	3	3.2
570	7	3	2.5	3.4	3.6
578	7	1	3.8	3.6	3.6
578	7	2	3.6	3.6	3.6
578	7	3	3.6	3.4	3.5
581	7	1	3.2	2.8	2.8
581	7	2	3.4	3.4	3.2
581	7	3	3.2	3.2	3
590	7	1	3.5	2.75	3
590	7	2	2.75	2.25	2.25
590	7	3	2.5	2	2.25
592	7	1	3.6	3.4	3.6
592	7	2	3.6	3.4	3.8
592	7	3	3.2	3.2	3
593	7	1	3	3	3
593	7	2	3.2	3	3.4
593	7	3	2.6	2.2	2.2
FA	7	1	3.8	3.8	3.6
FA	7	2	3.4	3.4	3.4
FA	7	3	3.6	3.4	3.4
Tob	7	1	3.75	4	3.75
Tob	7	2	4.25	4	4
Tob	7	3	4.4	4.4	4.4
110516	7	1	2.66667	2.66667	3.33333
110516	7	2	4.33333	3.66667	4
110516	7	3	3.33333	3	3.33333
16211	7	1	3.25	2.75	2.75
16211	7	2	4.25	4	4
16211	7	3	3.8	3.4	4
338	8	1	3	3	3.2
338	8	2	3.8	3.6	3.8
338	8	3	3.8	3.4	3.8
369	8	1	3.6	3.4	4.25
369	8	2	2.8	2.4	2.6
369	8	3	2.6	2.4	2.4
405	8	1	3.2	2.6	3
405	8	2	3.8	3	3.8
405	8	3	3.2	3.2	3.2
552	8	1	2.8	2.8	3.2
552	8	2	2.6	2.8	2.6
552	8	3	3.2	3.2	3.4
584	8	1	2.6	2.8	2.8
584	8	2	2.4	2.8	2.6
584	8	3	2.6	2.4	2.8
594	8	1	3.8	3.8	4
594	8	2	4	3.6	4
594	8	3	2.2	1.8	2
595	8	1	3.8	3.8	4
595	8	2	3.6	3.8	3.8
595	8	3	3.2	3.4	3.6
597	8	1	3.25	3	3.25
597	8	2	3.25	2.75	2.75
597	8	3	3.2	3.6	3.6
598	8	1	1.4	1.4	1.6
598	8	2	1.8	1.4	1.4
598	8	3	3.2	3.2	3.4
599	8	1	3.8	3.6	3.8
599	8	2	3.2	2.8	3.2
599	8	3	3.6	3.6	3.6
601	8	1	3.4	3.4	3.4
601	8	2	3.2	3.2	3.2
601	8	3	3	3.2	3.2
603	8	1	4	3.8	3.8
603	8	2	2.8	2.2	2.4
603	8	3	3.2	3.2	3.4
604	8	1	3	3	3
604	8	2	3.8	3.6	4
604	8	3	2.25	2.5	3
607	8	1	4	4	4
607	8	2	3.4	3.2	3.2
607	8	3	3.6	3.6	3.6
608	8	1	3.8	3.8	3.8
608	8	2	3.8	3.6	4
608	8	3	3.8	4	4
626	8	1	3.6	3.2	3.6
626	8	2	3.8	3.4	3.6
626	8	3	4	3.6	4
634	8	1	3.6	3.6	3.6
634	8	2	2.8	2	2.6
634	8	3	3.8	3.8	3.8
640	8	1	3	3	3.2
640	8	2	3.8	4	4
640	8	3	3.2	2.8	3.4
649	8	1	3	2.6	2.8
649	8	2	3	2.4	2.6
649	8	3	3.4	3	3.4
900	8	1	3	2.6	3.2
900	8	2	4.2	3.4	4
900	8	3	3.6	3.4	3.6
901	8	1	3.4	3.4	3.4
901	8	2	4	3.6	4
901	8	3	4	4.2	4.2
902	8	1	4.4	4.4	4.8
902	8	2	4.4	4.6	5
902	8	3	4.4	4.4	4.8
904	8	1	3.2	2.8	3.2
904	8	2	3.6	3.8	3.2
904	8	3	4	4	4
905	8	1	3.8	3.6	4
905	8	2	3.8	3.8	3.8
905	8	3	3.6	3.8	3.8
907	8	1	4	4	4
907	8	2	4	4	4
907	8	3	3.8	3.6	4
908	8	1	3.2	2.8	3.4
908	8	2	3.8	3.6	3.6
908	8	3	3.8	3.6	3.8
FA	8	1	4	4	4.2
FA	8	2	3.8	3.8	4
FA	8	3	4.2	4.2	4.2
Tob	8	1	3.8	3.6	3.8
Tob	8	2	3.25	3	3.75
Tob	8	3	3.8	3.8	3.4
110516	8	1	3.75	3.25	3.75
110516	8	2	3.66667	3	3.33333
110516	8	3	4.25	4	4.25
16211	8	1	3.25	3.5	3.5
16211	8	2	3.5	3	3.5
16211	8	3	4	4.25	3.75
576	9	1	1.5	2	1.5
576	9	2	3.66667	3.66667	3.66667
576	9	3	4	4	4
609	9	1	2.75	3	3
609	9	2	2.4	2.6	3
609	9	3	3.2	3	3.4
611	9	1	2.6	3	2.8
611	9	2	3	2.8	2.8
611	9	3	2.2	1.8	2.4
613	9	1	3.4	3.2	3.4
613	9	2	2.8	2.8	2.8
613	9	3	2.2	2.8	3
614	9	1	3	3.2	3
614	9	2	3.8	3.6	3.8
614	9	3	3.6	3	3.4
615	9	1	3.6	3.4	3.6
615	9	2	2.6	2.8	2.8
615	9	3	3.4	3.4	3.4
620	9	1	3	3.4	3.6
620	9	2	2.8	2.8	2.8
620	9	3	2.8	2.6	2.6
623	9	1	2	2.2	2
623	9	2	3.2	3.4	2.4
623	9	3	1.4	1.4	1.6
625	9	1	3.4	3.2	3.2
625	9	2	2.4	2.4	2.4
625	9	3	3.4	3.2	3.8
629	9	1	3.6	3.2	3.6
629	9	2	2.2	2.6	2.8
629	9	3	3.4	3	3.6
631	9	1	2.6	2.8	3.2
631	9	2	2	2.2	2
631	9	3	2.6	2.8	3
633	9	1	3.2	3	3
633	9	2	3	3.2	2.6
633	9	3	3.4	3.2	3.8
636	9	1	1.8	1.6	2
636	9	2	3	2.8	3
636	9	3	2.8	2.8	3
638	9	1	2.6	3.2	2.8
638	9	2	3.6	3.4	3.8
638	9	3	4	4	4
644	9	1	2.4	2.4	2.8
644	9	2	2.8	3	3.4
644	9	3	3.6	3.6	3.8
646	9	1	3.4	2.8	3.6
646	9	2	3	3.2	3.2
646	9	3	2.6	2.8	2.6
648	9	1	2.8	3	2.8
648	9	2	1.6	1.8	1.4
648	9	3	2	2.2	2.4
903	9	1	2.8	2.8	2.6
903	9	2	3	3	3.4
903	9	3	3.2	3	3
906	9	1	3	3.5	3
906	9	2	2.66667	3	2.66667
906	9	3	NA	NA	NA
909	9	1	3.4	3.6	3.6
909	9	2	3.4	3.8	3.6
909	9	3	3.8	3.8	4
FA	9	1	3.6	3.4	4
FA	9	2	4	4.4	4.2
FA	9	3	4.2	4.6	4.6
Tob	9	1	3.8	3.6	4
Tob	9	2	4	4	4.2
Tob	9	3	4.4	3.8	4.2
110516	9	1	4.5	4.5	4.5
110516	9	2	4.66667	4	4.33333
110516	9	3	4.33333	4	4.33333
